# Supplementary material for: Characterization of the upper and lower respiratory tract microbiota in Piedmontese calves
Source: Microbiome. 2017 Nov 21;5:152. doi: 10.1186/s40168-017-0372-5 (PMC5697440; doi:10.1186/s40168-017-0372-5)
Supplement: Supplementary file 4 — A table reporting the differential abundances of operational taxonomic units (OTUs) found in the nasal swabs (NS = 11) and in the trans-tracheal aspiration (TTA = 17) samples obtained by the DESeq2 analysis. As reported in the DESeq2 support information, the “base mean” column reports the mean of normalized counts for all samples, while the “log2FoldChange” column reports the log fold change calculated for the TTA as compared to the NS samples, with the relative standard error in the adjacent column “lfcSE” (that is log2 fold change standard error). For statistical significance, P values are reported without (P value) and with adjustment (Padj) for multiple testing with the false discovery rate (FDR). (XLS 1114 kb) [file 40168_2017_372_MOESM4_ESM.xls]

## Sheet: final_diff_otus_sample_type
OTU	baseMean	log2FoldChange	lfcSE	stat	pvalue	padj	taxonomy	Phylum	Class	Order	Family	Genus	Species
New.ReferenceOTU528	292.624	-8.6131	0.674074	-12.7777	2.1852e-37	3.62307e-34	k__Bacteria	p__Bacteroidetes	c__[Saprospirae]	o__[Saprospirales]	f__Chitinophagaceae	g__	s__
813654	35.3226	-5.52789	0.616414	-8.96783	3.02427e-19	2.50712e-16	k__Bacteria	p__Firmicutes	c__Clostridia	o__Clostridiales	NA	NA	NA
517804	60.5247	-5.58242	0.66941	-8.33931	7.47265e-17	4.12988e-14	k__Bacteria	p__Proteobacteria	c__Gammaproteobacteria	o__Aeromonadales	f__Succinivibrionaceae	g__Succinivibrio	s__
552975	269.531	8.21821	1.04277	7.88116	3.24345e-15	1.07553e-12	k__Bacteria	p__Tenericutes	c__Mollicutes	o__Mycoplasmatales	f__Mycoplasmataceae	g__Mycoplasma	s__
620319	14.0656	-4.70589	0.596889	-7.88404	3.16958e-15	1.07553e-12	k__Bacteria	p__Firmicutes	c__Clostridia	o__Clostridiales	f__	g__	s__
791522	13.9823	-4.70423	0.602742	-7.80472	5.96353e-15	1.64792e-12	k__Bacteria	p__Firmicutes	c__Clostridia	o__Clostridiales	f__Lachnospiraceae	g__	s__
519246	13.2033	-4.47599	0.589374	-7.59448	3.09037e-14	7.31975e-12	k__Bacteria	p__Firmicutes	c__Clostridia	o__Clostridiales	f__Ruminococcaceae	g__	s__
520369	39.7873	-4.86997	0.649375	-7.49946	6.40791e-14	1.18048e-11	k__Bacteria	p__Firmicutes	c__Clostridia	o__Clostridiales	f__Clostridiaceae	g__	s__
New.ReferenceOTU209	49.0877	-5.92371	0.789374	-7.50432	6.17472e-14	1.18048e-11	k__Bacteria	p__Proteobacteria	c__Gammaproteobacteria	o__Pseudomonadales	f__Moraxellaceae	g__Enhydrobacter	s__
81385	108.776	-6.09722	0.816787	-7.46489	8.3371e-14	1.38229e-11	k__Bacteria	p__Proteobacteria	c__Gammaproteobacteria	o__Pseudomonadales	f__Moraxellaceae	g__Psychrobacter	s__sanguinis
1076587	10.5099	-4.13172	0.558955	-7.39186	1.4479e-13	2.01179e-11	k__Bacteria	p__Firmicutes	c__Clostridia	o__Clostridiales	f__Lachnospiraceae	g__Dorea	NA
576712	26.329	-4.68413	0.633752	-7.39111	1.45606e-13	2.01179e-11	k__Bacteria	p__Firmicutes	c__Clostridia	o__Clostridiales	NA	NA	NA
650615	12.829	-3.99043	0.541199	-7.37332	1.66432e-13	2.05329e-11	k__Bacteria	p__Actinobacteria	c__Actinobacteria	o__Actinomycetales	f__Corynebacteriaceae	g__Corynebacterium	s__
519367	33.0304	-4.64811	0.630862	-7.36787	1.73378e-13	2.05329e-11	k__Bacteria	p__Bacteroidetes	c__Flavobacteriia	o__Flavobacteriales	f__Flavobacteriaceae	g__	s__
524674	17.6276	-4.63174	0.634866	-7.29562	2.97291e-13	3.28606e-11	k__Bacteria	p__Firmicutes	c__Bacilli	o__Lactobacillales	f__Enterococcaceae	g__Enterococcus	s__
333380	13.6084	-4.66085	0.642764	-7.25126	4.12903e-13	4.27871e-11	k__Bacteria	p__Proteobacteria	c__Betaproteobacteria	o__Burkholderiales	f__Alcaligenaceae	g__Sutterella	s__
569210	11.6981	-4.29686	0.595125	-7.22009	5.19541e-13	5.06705e-11	k__Bacteria	p__Firmicutes	c__Clostridia	o__Clostridiales	f__Lachnospiraceae	g__	s__
1110135	10.3469	-3.9768	0.556299	-7.14867	8.76208e-13	8.07085e-11	k__Bacteria	p__Firmicutes	c__Clostridia	o__Clostridiales	f__Lachnospiraceae	g__	s__
546876	14.4414	-4.12389	0.592804	-6.95657	3.48647e-12	3.04241e-10	k__Bacteria	p__Firmicutes	c__Clostridia	o__Clostridiales	f__Lachnospiraceae	g__	s__
589792	15.2592	-4.69977	0.67641	-6.94811	3.70206e-12	3.06901e-10	k__Bacteria	p__Proteobacteria	c__Gammaproteobacteria	o__Pseudomonadales	f__Moraxellaceae	g__Psychrobacter	s__sanguinis
976441	16.6017	-4.44168	0.642828	-6.9096	4.86036e-12	3.66294e-10	k__Bacteria	p__Bacteroidetes	c__Sphingobacteriia	o__Sphingobacteriales	f__Sphingobacteriaceae	g__Pedobacter	s__
570341	20.0343	-4.30017	0.622139	-6.91191	4.78174e-12	3.66294e-10	k__Bacteria	p__Firmicutes	c__Clostridia	o__Clostridiales	NA	NA	NA
570507	21.5885	-4.23231	0.614022	-6.89276	5.472e-12	3.78024e-10	k__Bacteria	p__Firmicutes	c__Clostridia	o__Clostridiales	f__Lachnospiraceae	g__Blautia	s__
New.CleanUp.ReferenceOTU100237	13.1915	-4.08743	0.592696	-6.89633	5.3362e-12	3.78024e-10	k__Bacteria	p__Proteobacteria	c__Gammaproteobacteria	o__Pseudomonadales	f__Pseudomonadaceae	g__Pseudomonas	s__
153978	15.6639	-4.45298	0.653345	-6.81567	9.3827e-12	6.22261e-10	k__Bacteria	p__Cyanobacteria	c__Chloroplast	o__Streptophyta	f__	g__	s__
2941514	13.3476	-3.91334	0.575338	-6.8018	1.03318e-11	6.22539e-10	k__Bacteria	p__Bacteroidetes	c__Bacteroidia	o__Bacteroidales	f__Porphyromonadaceae	g__	s__
333300	10.9397	-3.64257	0.535727	-6.79929	1.05133e-11	6.22539e-10	k__Bacteria	p__Firmicutes	c__Clostridia	o__Clostridiales	f__Lachnospiraceae	g__	s__
72830	27.6426	-5.0689	0.744577	-6.80775	9.91372e-12	6.22539e-10	k__Bacteria	p__Proteobacteria	c__Gammaproteobacteria	o__Pasteurellales	f__Pasteurellaceae	g__Aggregatibacter	s__
528909	9.73274	-3.94787	0.582772	-6.7743	1.25012e-11	7.14723e-10	k__Bacteria	p__Firmicutes	c__Bacilli	o__Lactobacillales	f__Carnobacteriaceae	g__Trichococcus	s__
New.ReferenceOTU163	7.74906	-3.94542	0.585147	-6.74261	1.55564e-11	8.5975e-10	k__Bacteria	p__Firmicutes	c__Clostridia	o__Clostridiales	f__	g__	s__
766113	39.2535	-4.69996	0.699151	-6.72237	1.78789e-11	9.26348e-10	k__Bacteria	p__Firmicutes	c__Clostridia	o__Clostridiales	f__Ruminococcaceae	g__	s__
572970	10.5869	-3.84222	0.571436	-6.72379	1.77053e-11	9.26348e-10	k__Bacteria	p__Actinobacteria	c__Actinobacteria	o__Actinomycetales	f__Corynebacteriaceae	g__Corynebacterium	s__
332805	12.2161	-4.29963	0.641548	-6.70196	2.05648e-11	1.03323e-09	k__Bacteria	p__Firmicutes	c__Clostridia	o__Clostridiales	f__Ruminococcaceae	g__	s__
565357	9.92524	-4.11438	0.615953	-6.6797	2.39432e-11	1.16758e-09	k__Bacteria	p__Firmicutes	c__Clostridia	o__Clostridiales	f__Lachnospiraceae	g__Coprococcus	s__
363400	8.5592	-4.01363	0.603573	-6.64978	2.9353e-11	1.39049e-09	k__Bacteria	p__Firmicutes	c__Clostridia	o__Clostridiales	f__Lachnospiraceae	g__	s__
586562	30.9981	-4.33847	0.657296	-6.60048	4.0982e-11	1.88745e-09	k__Bacteria	p__Firmicutes	c__Clostridia	o__Clostridiales	f__	g__	s__
995960	7.43938	-3.39606	0.519048	-6.54288	6.03472e-11	2.63305e-09	k__Bacteria	p__Actinobacteria	c__Actinobacteria	o__Actinomycetales	f__Dermabacteraceae	g__Brachybacterium	s__conglomeratum
4443920	121.158	6.48358	0.99046	6.54602	5.90892e-11	2.63305e-09	k__Bacteria	p__Proteobacteria	c__Gammaproteobacteria	o__Pasteurellales	f__Pasteurellaceae	NA	NA
1011712	9.99776	-3.69515	0.57153	-6.46536	1.01056e-10	4.29616e-09	k__Bacteria	p__Actinobacteria	c__Actinobacteria	o__Actinomycetales	f__Corynebacteriaceae	g__Corynebacterium	s__
584083	7.65802	-3.85541	0.597249	-6.45529	1.08015e-10	4.47721e-09	k__Bacteria	p__Firmicutes	c__Clostridia	o__Clostridiales	f__	g__	s__
524371	7.74417	-3.57579	0.554549	-6.44811	1.13256e-10	4.57994e-09	k__Bacteria	p__Bacteroidetes	c__Bacteroidia	o__Bacteroidales	f__Prevotellaceae	g__Prevotella	s__stercorea
590099	86.6529	-4.40558	0.687768	-6.40562	1.49758e-10	5.91187e-09	k__Bacteria	p__Proteobacteria	c__Alphaproteobacteria	o__Sphingomonadales	f__Sphingomonadaceae	g__Sphingomonas	s__
1110312	6.82984	-3.51617	0.5527	-6.3618	1.99397e-10	7.68837e-09	k__Bacteria	p__Firmicutes	c__Clostridia	o__Clostridiales	f__	g__	s__
521250	7.28426	-3.23561	0.509339	-6.35257	2.11746e-10	7.97899e-09	k__Bacteria	p__Actinobacteria	c__Actinobacteria	o__Actinomycetales	f__Corynebacteriaceae	g__Corynebacterium	s__
1646259	9.06055	-4.03893	0.638843	-6.32225	2.57785e-10	9.49793e-09	k__Bacteria	p__Proteobacteria	c__Alphaproteobacteria	o__Rickettsiales	f__mitochondria	NA	NA
965129	102.766	-4.2599	0.676431	-6.29761	3.02261e-10	1.08945e-08	k__Bacteria	p__Proteobacteria	c__Alphaproteobacteria	o__Sphingomonadales	f__Sphingomonadaceae	g__Sphingomonas	s__
732609	9.56782	-3.86117	0.616537	-6.26267	3.78449e-10	1.33504e-08	k__Bacteria	p__Actinobacteria	c__Actinobacteria	o__Actinomycetales	f__Cellulomonadaceae	g__	s__
583572	9.15611	-4.20432	0.672794	-6.24905	4.12949e-10	1.42639e-08	k__Bacteria	p__Firmicutes	c__Clostridia	o__Clostridiales	f__Ruminococcaceae	g__	s__
New.ReferenceOTU386	19.901	-4.62349	0.74089	-6.24045	4.36313e-10	1.47634e-08	Unassigned	NA	NA	NA	NA	NA	NA
523731	11.9481	-4.08989	0.655737	-6.23709	4.45792e-10	1.47824e-08	k__Bacteria	p__Firmicutes	c__Clostridia	o__Clostridiales	f__Lachnospiraceae	g__Coprococcus	s__
New.ReferenceOTU155	64.2954	5.44316	0.874236	6.2262	4.77894e-10	1.55362e-08	k__Bacteria	p__Fusobacteria	c__Fusobacteriia	o__Fusobacteriales	f__Leptotrichiaceae	g__	s__
363507	18.967	-3.81664	0.614196	-6.21405	5.16375e-10	1.64644e-08	k__Bacteria	p__Firmicutes	c__Clostridia	o__Clostridiales	f__Lachnospiraceae	g__Blautia	s__producta
1074625	8.0539	-3.38765	0.548717	-6.17376	6.66827e-10	2.08604e-08	k__Bacteria	p__Actinobacteria	c__Actinobacteria	o__Actinomycetales	f__Microbacteriaceae	NA	NA
521370	10.7049	-3.30589	0.535802	-6.17	6.82921e-10	2.09682e-08	k__Bacteria	p__Firmicutes	c__Bacilli	o__Lactobacillales	f__Aerococcaceae	g__Facklamia	s__
1033018	14.8932	-4.04323	0.65812	-6.14361	8.06649e-10	2.43168e-08	k__Bacteria	p__Proteobacteria	c__Betaproteobacteria	o__Burkholderiales	f__Oxalobacteraceae	g__	s__
539202	7.28072	-3.77047	0.614959	-6.13126	8.71877e-10	2.58138e-08	k__Bacteria	p__Firmicutes	c__Clostridia	o__Clostridiales	f__Ruminococcaceae	g__	s__
611931	12.3688	-3.66529	0.598298	-6.1262	9.00049e-10	2.61804e-08	k__Bacteria	p__Firmicutes	c__Bacilli	o__Lactobacillales	f__Aerococcaceae	g__Aerococcus	s__
808794	5.63116	-3.27939	0.535614	-6.12267	9.20225e-10	2.63057e-08	k__Bacteria	p__Firmicutes	c__Clostridia	o__Clostridiales	f__Lachnospiraceae	g__	s__
573265	5.98734	-3.21681	0.52617	-6.11364	9.73842e-10	2.73666e-08	k__Bacteria	p__Firmicutes	c__Clostridia	o__Clostridiales	f__Lachnospiraceae	g__Butyrivibrio	s__
578649	5.79488	-3.49181	0.571645	-6.10836	1.00661e-09	2.7816e-08	k__Bacteria	p__Firmicutes	c__Clostridia	o__Clostridiales	f__Lachnospiraceae	g__	s__
584951	6.61257	-3.76588	0.616947	-6.10406	1.03408e-09	2.81066e-08	k__Bacteria	p__Firmicutes	c__Clostridia	o__Clostridiales	f__Ruminococcaceae	g__	s__
73937	6.07006	-3.61281	0.594655	-6.07548	1.23621e-09	3.30587e-08	k__Bacteria	p__Bacteroidetes	c__Bacteroidia	o__Bacteroidales	f__[Paraprevotellaceae]	g__[Prevotella]	s__
518933	6.07828	-3.64107	0.599604	-6.07246	1.25964e-09	3.31506e-08	k__Bacteria	p__Proteobacteria	c__Gammaproteobacteria	o__Aeromonadales	f__Succinivibrionaceae	g__Succinivibrio	s__
528157	6.67635	-3.78873	0.627282	-6.03992	1.54195e-09	3.99461e-08	k__Bacteria	p__Firmicutes	c__Clostridia	o__Clostridiales	f__Lachnospiraceae	g__Coprococcus	s__
302239	7.34886	-3.63689	0.602604	-6.03529	1.58673e-09	4.04739e-08	k__Bacteria	p__Firmicutes	c__Clostridia	o__Clostridiales	f__Lachnospiraceae	NA	NA
New.CleanUp.ReferenceOTU20747	6.21987	-3.37431	0.565326	-5.96878	2.39032e-09	6.00477e-08	k__Bacteria	p__Firmicutes	c__Clostridia	o__Clostridiales	f__Lachnospiraceae	g__	s__
2283763	4.96908	-3.30765	0.554743	-5.96249	2.4843e-09	6.14772e-08	k__Bacteria	p__Firmicutes	c__Bacilli	o__Lactobacillales	f__Aerococcaceae	g__	s__
1106861	22.2294	-4.06567	0.684584	-5.93889	2.86956e-09	6.99665e-08	k__Bacteria	p__Firmicutes	c__Clostridia	o__Clostridiales	f__	g__	s__
589450	6.64753	-3.62308	0.613862	-5.90212	3.5887e-09	8.62328e-08	k__Bacteria	p__Firmicutes	c__Clostridia	o__Clostridiales	f__Clostridiaceae	g__	s__
New.CleanUp.ReferenceOTU87218	7.31034	-3.566	0.607841	-5.86665	4.44677e-09	1.05325e-07	k__Bacteria	p__Firmicutes	c__Clostridia	o__Clostridiales	f__Lachnospiraceae	g__Coprococcus	s__
531335	11.561	-3.77879	0.644433	-5.86375	4.52534e-09	1.05676e-07	k__Bacteria	p__Bacteroidetes	c__Flavobacteriia	o__Flavobacteriales	f__Flavobacteriaceae	g__	s__
New.ReferenceOTU115	28.5984	-3.77162	0.644556	-5.8515	4.87167e-09	1.12184e-07	k__Bacteria	p__Firmicutes	c__Clostridia	o__Clostridiales	f__Lachnospiraceae	g__	s__
4452421	28.4061	5.44573	0.931788	5.84439	5.0844e-09	1.15479e-07	k__Bacteria	p__Tenericutes	c__Mollicutes	o__Mycoplasmatales	f__Mycoplasmataceae	g__Mycoplasma	s__
15865	128.702	-5.02553	0.860683	-5.83901	5.25132e-09	1.17658e-07	k__Bacteria	p__Tenericutes	c__Mollicutes	o__Mycoplasmatales	f__Mycoplasmataceae	g__Mycoplasma	s__
463861	19.6918	-3.62006	0.624971	-5.79237	6.94009e-09	1.53422e-07	k__Bacteria	p__Actinobacteria	c__Actinobacteria	o__Actinomycetales	f__Micrococcaceae	g__Arthrobacter	s__
279325	15.9451	-3.55379	0.615729	-5.77168	7.84847e-09	1.71221e-07	k__Bacteria	p__Actinobacteria	c__Actinobacteria	o__Actinomycetales	f__Microbacteriaceae	NA	NA
New.CleanUp.ReferenceOTU16675	9.00624	-3.52677	0.611563	-5.76681	8.07873e-09	1.73955e-07	k__Bacteria	p__Firmicutes	c__Clostridia	o__Clostridiales	f__Lachnospiraceae	g__Coprococcus	s__
519944	4.5738	-3.06876	0.533917	-5.74764	9.04968e-09	1.92364e-07	k__Bacteria	p__Proteobacteria	c__Alphaproteobacteria	o__Rhodobacterales	f__Rhodobacteraceae	g__Paracoccus	s__
4403801	4.58378	-3.17071	0.552787	-5.73586	9.70163e-09	2.03611e-07	k__Bacteria	p__Firmicutes	c__Bacilli	o__Lactobacillales	f__Aerococcaceae	g__	s__
527194	5.46963	-3.37729	0.591321	-5.71143	1.12029e-08	2.32179e-07	k__Bacteria	p__Bacteroidetes	c__Bacteroidia	o__Bacteroidales	f__Porphyromonadaceae	g__	s__
582997	18.4586	-3.86926	0.681385	-5.67852	1.35867e-08	2.78108e-07	k__Bacteria	p__Proteobacteria	c__Betaproteobacteria	o__Burkholderiales	f__Oxalobacteraceae	g__	s__
New.ReferenceOTU123	12.1871	-3.80681	0.671441	-5.66961	1.43124e-08	2.8939e-07	k__Bacteria	p__Proteobacteria	c__Gammaproteobacteria	o__Pseudomonadales	f__Moraxellaceae	g__Moraxella	s__
305099	7.41549	-3.653	0.646713	-5.64856	1.61801e-08	3.23212e-07	k__Bacteria	p__Bacteroidetes	c__Bacteroidia	o__Bacteroidales	f__RF16	g__	s__
510880	4.72513	-3.06794	0.545607	-5.62299	1.87683e-08	3.70451e-07	k__Bacteria	p__Firmicutes	c__Clostridia	o__Clostridiales	f__Ruminococcaceae	g__	s__
322004	5.06816	-3.11715	0.557017	-5.59615	2.19166e-08	4.22531e-07	k__Bacteria	p__Firmicutes	c__Clostridia	o__Clostridiales	f__Ruminococcaceae	g__	s__
355203	4.97846	-3.23651	0.578148	-5.59807	2.16756e-08	4.22531e-07	k__Bacteria	p__Firmicutes	c__Clostridia	o__Clostridiales	f__Ruminococcaceae	g__	s__
144732	9.98803	-3.75315	0.671943	-5.58551	2.33011e-08	4.44059e-07	k__Bacteria	p__Bacteroidetes	c__Sphingobacteriia	o__Sphingobacteriales	f__Sphingobacteriaceae	g__Pedobacter	s__
1038641	15.2918	-3.47261	0.622205	-5.58114	2.38949e-08	4.46151e-07	k__Bacteria	p__Firmicutes	c__Bacilli	o__Lactobacillales	f__Aerococcaceae	g__	s__
347529	22.0947	-3.5878	0.642888	-5.58075	2.3949e-08	4.46151e-07	k__Bacteria	p__Firmicutes	c__Bacilli	o__Turicibacterales	f__Turicibacteraceae	g__Turicibacter	s__
New.CleanUp.ReferenceOTU72163	9.3604	-3.39432	0.608756	-5.57583	2.46359e-08	4.53848e-07	k__Bacteria	p__Firmicutes	c__Clostridia	o__Clostridiales	f__Ruminococcaceae	g__	s__
870421	7.28561	-3.36504	0.608963	-5.52585	3.27897e-08	5.94763e-07	k__Bacteria	p__Firmicutes	c__Clostridia	o__Clostridiales	f__Clostridiaceae	g__Clostridium	s__
369705	4.90012	-3.30039	0.597386	-5.52471	3.30025e-08	5.94763e-07	k__Bacteria	p__Firmicutes	c__Bacilli	o__Bacillales	f__Staphylococcaceae	g__Jeotgalicoccus	s__
New.CleanUp.ReferenceOTU36542	10.411	-3.6153	0.654706	-5.52203	3.35113e-08	5.97437e-07	k__Bacteria	p__Firmicutes	c__Clostridia	o__Clostridiales	f__Lachnospiraceae	g__Dorea	s__
New.CleanUp.ReferenceOTU98365	7.62401	-3.31458	0.601436	-5.5111	3.56594e-08	6.28971e-07	k__Bacteria	p__Firmicutes	c__Clostridia	o__Clostridiales	f__Lachnospiraceae	g__	s__
520273	4.55196	-3.095	0.561877	-5.50833	3.62245e-08	6.32212e-07	k__Bacteria	p__Firmicutes	c__Clostridia	o__Clostridiales	f__[Tissierellaceae]	g__GW-34	s__
591699	13.8044	-3.62851	0.659502	-5.50189	3.75737e-08	6.48929e-07	k__Bacteria	p__Proteobacteria	c__Alphaproteobacteria	o__Rhizobiales	f__Methylobacteriaceae	g__Methylobacterium	s__adhaesivum
New.CleanUp.ReferenceOTU98484	4.02655	-2.94687	0.535931	-5.4986	3.82814e-08	6.54336e-07	k__Bacteria	p__Proteobacteria	c__Betaproteobacteria	o__Burkholderiales	f__Alcaligenaceae	g__Oligella	s__
520931	4.87941	-3.26421	0.596681	-5.47061	4.485e-08	7.3625e-07	k__Bacteria	p__Firmicutes	c__Clostridia	o__Clostridiales	f__Ruminococcaceae	g__Oscillospira	s__
909065	6.9264	-2.94703	0.538545	-5.47221	4.44457e-08	7.3625e-07	k__Bacteria	p__Firmicutes	c__Clostridia	o__Clostridiales	f__Lachnospiraceae	g__Dorea	s__
575630	3.91044	-2.94268	0.537476	-5.47499	4.37543e-08	7.3625e-07	k__Bacteria	p__Proteobacteria	c__Betaproteobacteria	o__Burkholderiales	f__Alcaligenaceae	g__	s__
New.CleanUp.ReferenceOTU7080	7.74123	-3.10517	0.567279	-5.4738	4.40489e-08	7.3625e-07	k__Bacteria	p__Proteobacteria	c__Gammaproteobacteria	o__Pseudomonadales	f__Pseudomonadaceae	g__	s__
260507	6.61119	-3.40603	0.622972	-5.46739	4.5671e-08	7.42377e-07	k__Bacteria	p__Proteobacteria	c__Gammaproteobacteria	o__Pseudomonadales	f__Pseudomonadaceae	g__Pseudomonas	s__
New.CleanUp.ReferenceOTU41854	5.51693	-3.32525	0.610096	-5.45036	5.02672e-08	8.09156e-07	k__Bacteria	p__Firmicutes	c__Clostridia	o__Clostridiales	f__Lachnospiraceae	g__Dorea	s__
1076316	4.38644	-3.075	0.565457	-5.43808	5.38593e-08	8.58641e-07	k__Bacteria	p__Firmicutes	c__Bacilli	o__Bacillales	f__Staphylococcaceae	g__Staphylococcus	NA
350965	4.83781	-3.26065	0.600594	-5.42904	5.66585e-08	8.94664e-07	k__Bacteria	p__Firmicutes	c__Clostridia	o__Clostridiales	f__Lachnospiraceae	g__Dorea	s__
New.ReferenceOTU751	6.88949	-3.21617	0.593652	-5.41759	6.04066e-08	9.4485e-07	k__Bacteria	p__Firmicutes	c__Clostridia	o__Clostridiales	f__	g__	s__
925131	6.12735	-3.27344	0.605809	-5.40341	6.53852e-08	1.01316e-06	k__Bacteria	p__Bacteroidetes	c__Bacteroidia	o__Bacteroidales	f__Prevotellaceae	g__Prevotella	s__copri
591464	4.2324	-2.94727	0.545635	-5.40154	6.60723e-08	1.01433e-06	k__Bacteria	p__Firmicutes	c__Clostridia	o__Clostridiales	f__	g__	s__
517545	6.45007	-2.97527	0.551245	-5.39737	6.76246e-08	1.02864e-06	k__Bacteria	p__Firmicutes	c__Clostridia	o__Clostridiales	f__Lachnospiraceae	g__	s__
519836	5.50717	-3.24084	0.600749	-5.39466	6.86548e-08	1.03481e-06	k__Bacteria	p__Bacteroidetes	c__Bacteroidia	o__Bacteroidales	f__Prevotellaceae	g__Prevotella	s__
541328	13.4936	-3.72064	0.692916	-5.36954	7.89363e-08	1.17494e-06	k__Bacteria	p__Firmicutes	c__Clostridia	o__Clostridiales	f__Clostridiaceae	g__	s__
520836	4.54232	-2.98842	0.556653	-5.36856	7.93688e-08	1.17494e-06	k__Bacteria	p__Firmicutes	c__Clostridia	o__Clostridiales	f__Lachnospiraceae	g__Anaerostipes	s__
1084865	4.19425	-3.00979	0.560935	-5.36568	8.06464e-08	1.1824e-06	k__Bacteria	p__Firmicutes	c__Bacilli	o__Bacillales	f__Staphylococcaceae	g__Staphylococcus	NA
519765	5.39278	-3.2109	0.598576	-5.36422	8.12987e-08	1.1824e-06	k__Bacteria	p__Firmicutes	c__Clostridia	o__Clostridiales	f__Lachnospiraceae	g__	s__
319506	4.8234	-3.28131	0.613081	-5.35216	8.69084e-08	1.24219e-06	k__Bacteria	p__Firmicutes	c__Clostridia	o__Clostridiales	f__Ruminococcaceae	g__	s__
New.CleanUp.ReferenceOTU32564	4.1018	-2.71027	0.506333	-5.35274	8.66334e-08	1.24219e-06	k__Bacteria	p__Proteobacteria	c__Gammaproteobacteria	o__Pseudomonadales	f__Pseudomonadaceae	g__Pseudomonas	s__
518872	7.67761	-2.96055	0.554271	-5.34134	9.22618e-08	1.30744e-06	k__Bacteria	p__Actinobacteria	c__Actinobacteria	o__Actinomycetales	f__Dietziaceae	g__Dietzia	s__
529182	3.60661	-2.76078	0.519136	-5.31802	1.04902e-07	1.47396e-06	k__Bacteria	p__Actinobacteria	c__Actinobacteria	o__Actinomycetales	f__Propionibacteriaceae	g__Tessaracoccus	s__
639767	291.909	5.25668	0.988909	5.31564	1.06286e-07	1.48086e-06	k__Bacteria	p__Tenericutes	c__Mollicutes	o__Mycoplasmatales	f__Mycoplasmataceae	g__Ureaplasma	s__
140863	4.90535	-3.12854	0.590767	-5.29572	1.18545e-07	1.6379e-06	k__Bacteria	p__Proteobacteria	c__Gammaproteobacteria	o__Pseudomonadales	f__Pseudomonadaceae	g__Pseudomonas	s__viridiflava
574655	10.8666	-3.63804	0.687438	-5.29217	1.20872e-07	1.65625e-06	k__Bacteria	p__Proteobacteria	c__Alphaproteobacteria	o__Rhizobiales	f__Methylobacteriaceae	g__Methylobacterium	s__
659361	4.59185	-2.93344	0.554767	-5.28769	1.23868e-07	1.68339e-06	k__Bacteria	p__Firmicutes	c__Clostridia	o__Clostridiales	f__Lachnospiraceae	g__Dorea	s__
696563	4.20629	-2.84202	0.537731	-5.28521	1.25559e-07	1.6925e-06	k__Bacteria	p__Firmicutes	c__Clostridia	o__Clostridiales	f__Lachnospiraceae	g__Blautia	s__
592139	14.8254	-3.42004	0.647748	-5.27989	1.29259e-07	1.72831e-06	k__Bacteria	p__Firmicutes	c__Clostridia	o__Clostridiales	f__Ruminococcaceae	g__	s__
516305	22.2493	-3.87081	0.733654	-5.27607	1.31986e-07	1.74557e-06	k__Bacteria	p__Firmicutes	c__Clostridia	o__Clostridiales	f__	g__	s__
606927	18.4525	-3.18366	0.603653	-5.27399	1.33487e-07	1.74557e-06	k__Bacteria	p__Firmicutes	c__Clostridia	o__Clostridiales	f__Peptostreptococcaceae	g__	s__
569017	12.5049	-3.37478	0.639927	-5.27369	1.33708e-07	1.74557e-06	k__Bacteria	p__Firmicutes	c__Clostridia	o__Clostridiales	f__Ruminococcaceae	g__	s__
821644	3.93286	-2.84499	0.540136	-5.26718	1.38538e-07	1.7945e-06	k__Bacteria	p__Actinobacteria	c__Actinobacteria	o__Actinomycetales	f__Microbacteriaceae	g__Pseudoclavibacter	s__bifida
513552	3.70625	-2.80323	0.532623	-5.26306	1.4168e-07	1.82098e-06	k__Bacteria	p__Firmicutes	c__Clostridia	o__Clostridiales	f__Veillonellaceae	g__Anaerovibrio	s__
4317030	3.72314	-2.83558	0.538944	-5.26136	1.42992e-07	1.8237e-06	k__Bacteria	p__Firmicutes	c__Clostridia	o__Clostridiales	f__Clostridiaceae	g__	s__
291054	4.31698	-2.98921	0.568883	-5.25453	1.48407e-07	1.87831e-06	k__Bacteria	p__Firmicutes	c__Clostridia	o__Clostridiales	f__Ruminococcaceae	g__	s__
876170	5.13046	-3.17151	0.603813	-5.25247	1.50071e-07	1.88499e-06	k__Bacteria	p__Actinobacteria	c__Actinobacteria	o__Actinomycetales	f__Microbacteriaceae	g__	s__
529180	4.21255	-3.02464	0.57664	-5.24529	1.56038e-07	1.94074e-06	k__Bacteria	p__Firmicutes	c__Clostridia	o__Clostridiales	f__Lachnospiraceae	g__	s__
New.ReferenceOTU558	5.90366	-3.11551	0.594072	-5.24433	1.56851e-07	1.94074e-06	k__Bacteria	p__Bacteroidetes	c__Flavobacteriia	o__Flavobacteriales	f__Flavobacteriaceae	g__Myroides	s__odoratimimus
14993	4.73473	-3.23471	0.617023	-5.24245	1.58455e-07	1.94606e-06	k__Bacteria	p__Firmicutes	c__Bacilli	o__Bacillales	f__Planococcaceae	g__Solibacillus	s__
4434294	3.89302	-2.90694	0.555539	-5.23265	1.67097e-07	2.02223e-06	k__Bacteria	p__Bacteroidetes	c__Bacteroidia	o__Bacteroidales	f__Bacteroidaceae	g__Bacteroides	s__
New.CleanUp.ReferenceOTU2628	5.52612	-3.05055	0.582962	-5.23283	1.66931e-07	2.02223e-06	k__Bacteria	p__Firmicutes	c__Erysipelotrichi	o__Erysipelotrichales	f__Erysipelotrichaceae	g__Erysipelothrix	s__
4308154	4.26515	-3.07396	0.588185	-5.22618	1.73046e-07	2.07412e-06	k__Bacteria	p__Firmicutes	c__Clostridia	o__Clostridiales	f__	g__	s__
916143	15.2857	-3.40771	0.652157	-5.22529	1.73886e-07	2.07412e-06	k__Bacteria	p__Firmicutes	c__Clostridia	o__Clostridiales	f__Veillonellaceae	g__Phascolarctobacterium	s__
517565	14.6615	-3.31082	0.63426	-5.21997	1.7895e-07	2.11928e-06	k__Bacteria	p__Firmicutes	c__Bacilli	o__Lactobacillales	f__Aerococcaceae	g__Facklamia	s__
New.CleanUp.ReferenceOTU22954	5.04029	-3.30806	0.634048	-5.21737	1.81486e-07	2.13407e-06	k__Bacteria	p__Proteobacteria	c__Betaproteobacteria	o__Neisseriales	f__Neisseriaceae	g__	s__
514028	4.68358	-3.12959	0.600283	-5.21352	1.85288e-07	2.16343e-06	k__Bacteria	p__Firmicutes	c__Clostridia	o__Clostridiales	f__Ruminococcaceae	g__Ruminococcus	s__
334555	5.78388	-2.89567	0.555566	-5.21212	1.86696e-07	2.16463e-06	k__Bacteria	p__Firmicutes	c__Bacilli	o__Bacillales	f__Planococcaceae	g__Rummeliibacillus	s__
870544	5.37367	-3.41338	0.655089	-5.21056	1.8827e-07	2.16772e-06	k__Bacteria	p__Actinobacteria	c__Actinobacteria	o__Actinomycetales	f__Corynebacteriaceae	g__Corynebacterium	s__
1105552	17.5994	-3.52743	0.677542	-5.20621	1.92733e-07	2.2038e-06	k__Bacteria	p__Firmicutes	c__Clostridia	o__Clostridiales	f__Lachnospiraceae	g__Dorea	s__
New.CleanUp.ReferenceOTU67638	3.89724	-2.89	0.555379	-5.20366	1.95402e-07	2.21902e-06	k__Bacteria	p__Bacteroidetes	c__Bacteroidia	o__Bacteroidales	f__[Paraprevotellaceae]	g__CF231	s__
4322751	4.42237	-3.14491	0.606942	-5.18157	2.20028e-07	2.4595e-06	k__Bacteria	p__Firmicutes	c__Clostridia	o__Clostridiales	f__Ruminococcaceae	g__	s__
308759	4.03756	-2.93019	0.565699	-5.17977	2.22165e-07	2.4595e-06	k__Bacteria	p__Firmicutes	c__Clostridia	o__Clostridiales	f__Ruminococcaceae	g__Oscillospira	s__
173333	5.78921	-2.96062	0.571607	-5.17947	2.22512e-07	2.4595e-06	k__Bacteria	p__Firmicutes	c__Bacilli	o__Bacillales	f__Staphylococcaceae	g__Staphylococcus	s__sciuri
369027	4.20256	-2.92872	0.565187	-5.18187	2.19678e-07	2.4595e-06	k__Bacteria	p__Firmicutes	c__Clostridia	o__Clostridiales	f__Lachnospiraceae	g__Coprococcus	s__
539915	5.29806	-3.26515	0.631817	-5.16788	2.36762e-07	2.59102e-06	k__Bacteria	p__Proteobacteria	c__Betaproteobacteria	o__Burkholderiales	f__Oxalobacteraceae	g__	s__
851865	7.33366	-3.079	0.595866	-5.16727	2.37536e-07	2.59102e-06	k__Bacteria	p__Firmicutes	c__Clostridia	o__Clostridiales	f__Ruminococcaceae	g__Faecalibacterium	s__prausnitzii
New.CleanUp.ReferenceOTU95687	16.3024	-3.37593	0.654524	-5.15785	2.49807e-07	2.70706e-06	k__Bacteria	p__Proteobacteria	c__Gammaproteobacteria	o__Alteromonadales	f__Alteromonadaceae	g__Candidatus Endobugula	s__
350193	4.26235	-3.0761	0.596838	-5.154	2.54992e-07	2.7453e-06	k__Bacteria	p__Firmicutes	c__Clostridia	o__Clostridiales	f__[Mogibacteriaceae]	g__	s__
720093	15.4474	-3.32051	0.647184	-5.1307	2.88662e-07	3.08775e-06	k__Bacteria	p__Firmicutes	c__Clostridia	o__Clostridiales	f__Ruminococcaceae	g__	s__
309809	3.90052	-2.92345	0.569936	-5.12943	2.90628e-07	3.08886e-06	k__Bacteria	p__Firmicutes	c__Clostridia	o__Clostridiales	f__Ruminococcaceae	g__	s__
591785	10.9261	-3.21933	0.630861	-5.10308	3.34174e-07	3.52905e-06	k__Bacteria	p__Bacteroidetes	c__Bacteroidia	o__Bacteroidales	f__Prevotellaceae	g__Prevotella	s__stercorea
1505939	11.8504	-3.18405	0.624473	-5.09878	3.41843e-07	3.58719e-06	k__Bacteria	p__Firmicutes	c__Bacilli	o__Lactobacillales	f__Aerococcaceae	g__Facklamia	s__
516366	9.50932	-3.19371	0.627314	-5.09109	3.56017e-07	3.69438e-06	k__Bacteria	p__Bacteroidetes	c__Bacteroidia	o__Bacteroidales	f__	g__	s__
523811	4.95589	-3.07589	0.604203	-5.09082	3.56514e-07	3.69438e-06	k__Bacteria	p__Firmicutes	c__Clostridia	o__Clostridiales	f__	g__	s__
New.ReferenceOTU497	32.6732	-4.17845	0.821199	-5.08823	3.61421e-07	3.72197e-06	k__Bacteria	p__Proteobacteria	c__Gammaproteobacteria	o__Pseudomonadales	f__Moraxellaceae	g__Moraxella	s__
334699	3.45892	-2.68236	0.527682	-5.08328	3.70975e-07	3.77347e-06	k__Bacteria	p__Firmicutes	c__Clostridia	o__Clostridiales	f__Ruminococcaceae	g__Oscillospira	s__
526430	56.0172	-3.68428	0.724623	-5.08441	3.68767e-07	3.77347e-06	k__Bacteria	p__Proteobacteria	c__Gammaproteobacteria	o__Pseudomonadales	f__Moraxellaceae	g__Acinetobacter	s__lwoffii
752354	6.41269	-3.27057	0.643635	-5.0814	3.74658e-07	3.7877e-06	k__Bacteria	p__Firmicutes	c__Clostridia	o__Clostridiales	f__Lachnospiraceae	g__Coprococcus	s__
336703	27.0307	-3.5022	0.690334	-5.07319	3.91199e-07	3.92023e-06	k__Bacteria	p__Firmicutes	c__Bacilli	o__Bacillales	f__Staphylococcaceae	g__Jeotgalicoccus	s__psychrophilus
681370	3.62549	-2.70889	0.534027	-5.07256	3.92496e-07	3.92023e-06	k__Bacteria	p__Actinobacteria	c__Actinobacteria	o__Bifidobacteriales	f__Bifidobacteriaceae	g__Bifidobacterium	s__pseudolongum
351627	3.28865	-2.64034	0.521639	-5.06162	4.15716e-07	4.12729e-06	k__Bacteria	p__Bacteroidetes	c__Bacteroidia	o__Bacteroidales	f__	g__	s__
72926	10.9171	-3.26566	0.645768	-5.05702	4.25869e-07	4.20293e-06	k__Bacteria	p__Firmicutes	c__Clostridia	o__Clostridiales	f__Veillonellaceae	g__Anaerovibrio	s__
991785	44.3911	-4.23682	0.840853	-5.03872	4.6866e-07	4.59786e-06	k__Bacteria	p__Proteobacteria	c__Gammaproteobacteria	o__Pseudomonadales	f__Moraxellaceae	NA	NA
733028	5.83302	-2.98565	0.593072	-5.03421	4.79826e-07	4.67971e-06	k__Bacteria	p__Firmicutes	c__Clostridia	o__Clostridiales	f__Lachnospiraceae	g__Coprococcus	s__
New.CleanUp.ReferenceOTU383	3.83768	-2.90608	0.577878	-5.02889	4.93337e-07	4.78335e-06	k__Bacteria	p__Bacteroidetes	c__Bacteroidia	o__Bacteroidales	f__Bacteroidaceae	g__Bacteroides	s__
589852	24.5224	-3.4105	0.680346	-5.01289	5.36174e-07	5.16847e-06	k__Bacteria	p__Firmicutes	c__Clostridia	o__Clostridiales	f__Lachnospiraceae	NA	NA
573124	7.84399	-3.0011	0.599151	-5.00892	5.47374e-07	5.24593e-06	k__Bacteria	p__Proteobacteria	c__Gammaproteobacteria	o__Pseudomonadales	f__Moraxellaceae	g__Acinetobacter	s__
528782	3.84767	-2.67133	0.534322	-4.99947	5.74895e-07	5.47802e-06	k__Bacteria	p__Firmicutes	c__Clostridia	o__Clostridiales	f__	g__	s__
514506	3.76025	-2.83798	0.56957	-4.98266	6.27146e-07	5.94176e-06	k__Bacteria	p__Proteobacteria	c__Gammaproteobacteria	o__Pseudomonadales	f__Moraxellaceae	g__Acinetobacter	s__
567226	3.57198	-2.66468	0.536169	-4.96985	6.70062e-07	6.31229e-06	k__Bacteria	p__Bacteroidetes	c__Bacteroidia	o__Bacteroidales	f__Prevotellaceae	g__Prevotella	s__
270733	4.55119	-2.85236	0.574421	-4.96563	6.84793e-07	6.41461e-06	k__Bacteria	p__Firmicutes	c__Clostridia	o__Clostridiales	f__Ruminococcaceae	g__Ruminococcus	s__
530670	13.2808	-3.09174	0.626488	-4.93504	8.01335e-07	7.46412e-06	k__Bacteria	p__Bacteroidetes	c__Flavobacteriia	o__Flavobacteriales	f__Flavobacteriaceae	g__	s__
1136390	6.85322	-3.07957	0.624291	-4.93292	8.10109e-07	7.50369e-06	k__Bacteria	p__Bacteroidetes	c__Bacteroidia	o__Bacteroidales	f__[Paraprevotellaceae]	g__[Prevotella]	s__
15691	4.17655	-2.87268	0.582635	-4.9305	8.20178e-07	7.55475e-06	k__Bacteria	p__Tenericutes	c__Mollicutes	o__Acholeplasmatales	f__Acholeplasmataceae	g__Acholeplasma	s__laidlawii
581003	4.33158	-2.96796	0.602147	-4.92896	8.2668e-07	7.5678e-06	k__Bacteria	p__Firmicutes	c__Clostridia	o__Clostridiales	f__	g__	s__
352733	6.12027	-3.01208	0.611216	-4.92801	8.30724e-07	7.5678e-06	k__Bacteria	p__Firmicutes	c__Clostridia	o__Clostridiales	f__Lachnospiraceae	g__	s__
318760	33.1774	-3.58893	0.729768	-4.9179	8.74764e-07	7.92545e-06	k__Bacteria	p__Firmicutes	c__Clostridia	o__Clostridiales	f__Lachnospiraceae	g__Blautia	s__
352617	7.68313	-3.01927	0.614768	-4.91123	9.0505e-07	8.15529e-06	k__Bacteria	p__Bacteroidetes	c__Bacteroidia	o__Bacteroidales	f__Bacteroidaceae	g__Bacteroides	s__
New.ReferenceOTU322	9.00262	-2.93917	0.599528	-4.90248	9.4633e-07	8.48116e-06	k__Bacteria	p__Firmicutes	c__Bacilli	o__Bacillales	f__Planococcaceae	g__Planomicrobium	s__
930283	3.71397	-2.78988	0.570729	-4.88828	1.01723e-06	9.06757e-06	k__Bacteria	p__Proteobacteria	c__Gammaproteobacteria	o__Pseudomonadales	f__Pseudomonadaceae	g__	s__
336338	4.35764	-2.61053	0.535094	-4.87865	1.06817e-06	9.47072e-06	k__Bacteria	p__Firmicutes	c__Clostridia	o__Clostridiales	f__Clostridiaceae	g__	s__
346559	5.52918	-2.71318	0.557916	-4.86306	1.15587e-06	1.01938e-05	k__Bacteria	p__Firmicutes	c__Clostridia	o__Clostridiales	f__Lachnospiraceae	g__Blautia	s__
591805	7.83818	-3.25302	0.669313	-4.86024	1.17246e-06	1.02854e-05	k__Bacteria	p__Firmicutes	c__Clostridia	o__Clostridiales	f__Ruminococcaceae	g__	s__
514203	4.13541	-2.77552	0.572021	-4.85212	1.22148e-06	1.0659e-05	k__Bacteria	p__Actinobacteria	c__Actinobacteria	o__Actinomycetales	f__Actinomycetaceae	g__	s__
552031	5.44654	-2.87815	0.593669	-4.84808	1.24664e-06	1.07652e-05	k__Bacteria	p__Bacteroidetes	c__Bacteroidia	o__Bacteroidales	f__	g__	s__
New.ReferenceOTU662	6.31531	-2.99802	0.618307	-4.84875	1.24243e-06	1.07652e-05	k__Bacteria	p__Proteobacteria	c__Gammaproteobacteria	o__Pseudomonadales	f__Pseudomonadaceae	g__Pseudomonas	s__
New.CleanUp.ReferenceOTU32674	3.88034	-2.74541	0.568225	-4.83156	1.35471e-06	1.16378e-05	k__Bacteria	p__Proteobacteria	c__Gammaproteobacteria	o__Alteromonadales	f__Idiomarinaceae	g__	s__
248434	3.48031	-2.70188	0.559616	-4.82809	1.37846e-06	1.17809e-05	k__Bacteria	p__Proteobacteria	c__Gammaproteobacteria	o__Aeromonadales	f__Aeromonadaceae	g__	s__
583633	3.1711	-2.51094	0.520675	-4.82247	1.41794e-06	1.20081e-05	k__Bacteria	p__Firmicutes	c__Clostridia	o__Clostridiales	f__Lachnospiraceae	g__	s__
531238	3.29915	-2.64052	0.547572	-4.82224	1.41953e-06	1.20081e-05	k__Bacteria	p__Firmicutes	c__Clostridia	o__Clostridiales	f__Ruminococcaceae	g__	s__
547854	3.14685	-2.50279	0.519858	-4.81436	1.47671e-06	1.24284e-05	k__Bacteria	p__Bacteroidetes	c__Bacteroidia	o__Bacteroidales	f__Prevotellaceae	g__Prevotella	s__
353616	5.60682	-2.68698	0.559018	-4.80661	1.53514e-06	1.27921e-05	k__Bacteria	p__Firmicutes	c__Bacilli	o__Bacillales	f__Planococcaceae	g__Solibacillus	s__
522595	4.0853	-2.57385	0.535597	-4.80557	1.54308e-06	1.27921e-05	k__Bacteria	p__Bacteroidetes	c__Bacteroidia	o__Bacteroidales	f__Bacteroidaceae	g__Bacteroides	s__coprophilus
823634	4.48102	-2.74752	0.571699	-4.80588	1.54076e-06	1.27921e-05	k__Bacteria	p__Firmicutes	c__Clostridia	o__Clostridiales	f__Ruminococcaceae	g__Ruminococcus	s__
370287	40.8512	-3.66377	0.762743	-4.80342	1.5598e-06	1.28664e-05	k__Bacteria	p__Firmicutes	c__Clostridia	o__Clostridiales	f__Ruminococcaceae	g__	s__
279056	3.40137	-2.6428	0.551914	-4.78842	1.681e-06	1.37975e-05	k__Bacteria	p__Bacteroidetes	c__Flavobacteriia	o__Flavobacteriales	f__Flavobacteriaceae	g__	s__
527059	10.5086	-2.80395	0.586027	-4.78467	1.71268e-06	1.39198e-05	k__Bacteria	p__Firmicutes	c__Clostridia	o__Clostridiales	f__Lachnospiraceae	g__Butyrivibrio	s__
New.CleanUp.ReferenceOTU4214	4.17691	-2.98975	0.624838	-4.78483	1.71128e-06	1.39198e-05	k__Bacteria	p__Bacteroidetes	c__Flavobacteriia	o__Flavobacteriales	f__Cryomorphaceae	g__	s__
808471	4.74097	-2.50008	0.524675	-4.76501	1.88843e-06	1.52732e-05	k__Bacteria	p__Actinobacteria	c__Actinobacteria	o__Actinomycetales	f__Micrococcaceae	g__Arthrobacter	s__
341730	14.4302	-3.11663	0.656236	-4.74926	2.04166e-06	1.64324e-05	k__Bacteria	p__Firmicutes	c__Clostridia	o__Clostridiales	f__Lachnospiraceae	g__Coprococcus	s__
561312	3.59459	-2.76807	0.582993	-4.74803	2.05406e-06	1.64523e-05	k__Bacteria	p__Firmicutes	c__Clostridia	o__Clostridiales	f__Lachnospiraceae	g__	s__
303161	5.23909	-2.71747	0.573068	-4.74196	2.11661e-06	1.68353e-05	k__Bacteria	p__Firmicutes	c__Bacilli	o__Lactobacillales	f__Streptococcaceae	g__Streptococcus	s__
514299	4.10068	-2.829	0.596657	-4.74143	2.12218e-06	1.68353e-05	k__Bacteria	p__Firmicutes	c__Clostridia	o__Clostridiales	f__Ruminococcaceae	g__Oscillospira	s__
403994	3.26688	-2.57217	0.542948	-4.73741	2.16466e-06	1.70905e-05	k__Bacteria	p__Proteobacteria	c__Gammaproteobacteria	o__Pseudomonadales	f__Pseudomonadaceae	g__	s__
222868	8.13058	-2.97158	0.628535	-4.72779	2.26975e-06	1.78353e-05	k__Bacteria	p__Proteobacteria	c__Alphaproteobacteria	o__Sphingomonadales	f__Sphingomonadaceae	g__Sphingomonas	s__
701221	10.7641	-3.01761	0.63884	-4.72358	2.31734e-06	1.81233e-05	k__Bacteria	p__Firmicutes	c__Clostridia	o__Clostridiales	f__Lachnospiraceae	g__	s__
New.ReferenceOTU505	14.0246	-3.27043	0.695571	-4.70179	2.57894e-06	2.00746e-05	k__Bacteria	p__Bacteroidetes	c__Bacteroidia	o__Bacteroidales	f__Bacteroidaceae	g__Bacteroides	s__
1107335	4.84676	-2.6701	0.568139	-4.69973	2.60509e-06	2.01834e-05	k__Bacteria	p__Proteobacteria	c__Gammaproteobacteria	o__Pseudomonadales	f__Moraxellaceae	g__Acinetobacter	s__
584463	3.34836	-2.64104	0.562564	-4.69466	2.67055e-06	2.05943e-05	k__Bacteria	p__Firmicutes	c__Clostridia	o__Clostridiales	f__Lachnospiraceae	g__Lachnobacterium	s__
518584	3.03624	-2.45047	0.528759	-4.63438	3.58007e-06	2.74803e-05	k__Bacteria	p__Bacteroidetes	c__Bacteroidia	o__Bacteroidales	f__Marinilabiaceae	g__	s__
549635	3.00529	-2.31582	0.501123	-4.62125	3.81429e-06	2.91433e-05	k__Bacteria	p__Firmicutes	c__Clostridia	o__Clostridiales	f__Lachnospiraceae	g__Blautia	s__
288049	3.15661	-2.58115	0.56287	-4.58569	4.52493e-06	3.44144e-05	k__Bacteria	p__Firmicutes	c__Clostridia	o__Clostridiales	f__Lachnospiraceae	g__	s__
107450	4.07672	-2.94847	0.644508	-4.57477	4.76751e-06	3.57671e-05	k__Bacteria	p__Firmicutes	c__Clostridia	o__Clostridiales	f__Ruminococcaceae	g__	s__
13437	41.2842	-3.46191	0.75667	-4.57519	4.75791e-06	3.57671e-05	k__Bacteria	p__Actinobacteria	c__Actinobacteria	o__Actinomycetales	f__Corynebacteriaceae	g__Corynebacterium	s__
276567	6.81836	-2.55362	0.558029	-4.57614	4.73634e-06	3.57671e-05	k__Bacteria	p__Firmicutes	c__Bacilli	o__Bacillales	f__Staphylococcaceae	g__Staphylococcus	s__equorum
523064	9.21888	-2.98101	0.651959	-4.57238	4.82218e-06	3.60143e-05	k__Bacteria	p__Firmicutes	c__Clostridia	o__Clostridiales	f__Lachnospiraceae	g__	s__
576472	3.85675	-2.74792	0.601158	-4.57105	4.85283e-06	3.60807e-05	k__Bacteria	p__Bacteroidetes	c__Bacteroidia	o__Bacteroidales	f__Bacteroidaceae	g__5-7N15	s__
4354866	3.30159	-2.65294	0.580687	-4.56862	4.9094e-06	3.63383e-05	k__Bacteria	p__Bacteroidetes	c__Bacteroidia	o__Bacteroidales	f__Porphyromonadaceae	g__	s__
523244	4.32307	-2.75969	0.60549	-4.55778	5.16963e-06	3.79259e-05	k__Bacteria	p__Firmicutes	c__Clostridia	o__Clostridiales	f__Ruminococcaceae	g__	s__
515953	7.92604	-2.97206	0.651988	-4.55846	5.15294e-06	3.79259e-05	k__Bacteria	p__Firmicutes	c__Clostridia	o__Clostridiales	f__Ruminococcaceae	g__	s__
New.CleanUp.ReferenceOTU15525	7.6803	2.70903	0.599868	4.51604	6.30078e-06	4.60206e-05	k__Bacteria	p__Tenericutes	c__Mollicutes	o__Mycoplasmatales	f__Mycoplasmataceae	g__Mycoplasma	s__
555208	26748.3	3.49307	0.774716	4.50885	6.51811e-06	4.73993e-05	k__Bacteria	p__Tenericutes	c__Mollicutes	o__Mycoplasmatales	f__Mycoplasmataceae	g__Mycoplasma	s__
662915	5.74619	-2.86059	0.636775	-4.49231	7.04539e-06	5.10098e-05	k__Bacteria	p__Proteobacteria	c__Alphaproteobacteria	o__Rhizobiales	f__Aurantimonadaceae	g__	s__
New.CleanUp.ReferenceOTU39737	6.58496	-2.69727	0.600696	-4.49024	7.1144e-06	5.12855e-05	k__Bacteria	p__Firmicutes	c__Clostridia	o__Clostridiales	f__Lachnospiraceae	g__	s__
551260	2.82392	-2.34549	0.522946	-4.48515	7.28628e-06	5.22972e-05	k__Bacteria	p__Firmicutes	c__Bacilli	o__Bacillales	f__Bacillaceae	g__	s__
1108350	9.47367	-2.94968	0.659028	-4.47581	7.61224e-06	5.44013e-05	k__Bacteria	p__Actinobacteria	c__Actinobacteria	o__Actinomycetales	f__Microbacteriaceae	g__Mycetocola	s__
1060029	49.9628	-3.45965	0.776789	-4.45378	8.43716e-06	6.00378e-05	k__Bacteria	p__Actinobacteria	c__Actinobacteria	o__Actinomycetales	f__Corynebacteriaceae	g__Corynebacterium	s__
235898	17.8738	-2.93795	0.66005	-4.4511	8.54317e-06	6.05048e-05	k__Bacteria	p__Actinobacteria	c__Actinobacteria	o__Actinomycetales	f__Corynebacteriaceae	g__Corynebacterium	s__
706432	3.85093	-2.2461	0.504778	-4.44967	8.60022e-06	6.05048e-05	k__Bacteria	p__Proteobacteria	c__Gammaproteobacteria	o__Pseudomonadales	f__Moraxellaceae	g__Acinetobacter	s__
300644	4.57134	-2.64035	0.59342	-4.44937	8.61227e-06	6.05048e-05	k__Bacteria	p__Firmicutes	c__Clostridia	o__Clostridiales	f__Ruminococcaceae	g__Ruminococcus	s__
938794	3.89421	-2.67492	0.601873	-4.44432	8.81703e-06	6.1682e-05	k__Bacteria	p__Proteobacteria	c__Gammaproteobacteria	o__Pseudomonadales	f__Moraxellaceae	g__Acinetobacter	s__johnsonii
4475707	3.16116	-2.49477	0.561864	-4.44017	8.98895e-06	6.26205e-05	k__Bacteria	p__Firmicutes	c__Clostridia	o__Clostridiales	f__	g__	s__
New.CleanUp.ReferenceOTU71369	3.03917	-2.41946	0.545522	-4.43512	9.20205e-06	6.38368e-05	k__Bacteria	p__Bacteroidetes	c__Bacteroidia	o__Bacteroidales	f__Rikenellaceae	g__	s__
356624	3.02706	-2.513	0.567923	-4.42489	9.64936e-06	6.6661e-05	k__Bacteria	p__Firmicutes	c__Clostridia	o__Clostridiales	f__[Mogibacteriaceae]	g__	s__
878375	8.50343	-2.51388	0.570758	-4.40446	1.06045e-05	7.29558e-05	k__Bacteria	p__Proteobacteria	c__Alphaproteobacteria	o__Rhizobiales	f__Methylobacteriaceae	g__Methylobacterium	s__adhaesivum
467605	3.71359	-2.78786	0.633124	-4.40335	1.06594e-05	7.303e-05	k__Bacteria	p__Cyanobacteria	c__Chloroplast	o__Streptophyta	f__	g__	s__
524884	4.47039	-2.33776	0.531226	-4.4007	1.07903e-05	7.36229e-05	k__Bacteria	p__Firmicutes	c__Erysipelotrichi	o__Erysipelotrichales	f__Erysipelotrichaceae	g__[Eubacterium]	s__biforme
100852	7.39082	-2.80034	0.638609	-4.38505	1.15957e-05	7.83273e-05	k__Bacteria	p__Bacteroidetes	c__Bacteroidia	o__Bacteroidales	f__RF16	g__	s__
523751	12.0209	-2.82669	0.644604	-4.38515	1.15906e-05	7.83273e-05	k__Bacteria	p__Proteobacteria	c__Gammaproteobacteria	o__Aeromonadales	f__Succinivibrionaceae	g__Ruminobacter	s__
648540	3.96078	-2.6421	0.60259	-4.38457	1.16215e-05	7.83273e-05	k__Bacteria	p__Proteobacteria	c__Gammaproteobacteria	o__Pseudomonadales	f__Moraxellaceae	g__Psychrobacter	s__sanguinis
528067	2.93272	-2.40956	0.551595	-4.36835	1.2519e-05	8.40344e-05	k__Bacteria	p__Firmicutes	c__Clostridia	o__Clostridiales	f__Lachnospiraceae	g__Coprococcus	s__
813277	6.99218	-2.56581	0.58788	-4.36451	1.27407e-05	8.45401e-05	k__Bacteria	p__Firmicutes	c__Clostridia	o__Clostridiales	f__Ruminococcaceae	g__	s__
551822	8.86251	-2.71592	0.62229	-4.3644	1.27473e-05	8.45401e-05	k__Bacteria	p__Firmicutes	c__Clostridia	o__Clostridiales	f__Peptostreptococcaceae	g__	s__
558420	9.27488	-2.90288	0.665027	-4.36506	1.2709e-05	8.45401e-05	k__Bacteria	p__Firmicutes	c__Clostridia	o__Clostridiales	f__Ruminococcaceae	g__	s__
528722	3.06239	-2.4981	0.575962	-4.33725	1.44273e-05	9.5301e-05	k__Bacteria	p__Firmicutes	c__Clostridia	o__Clostridiales	f__Ruminococcaceae	g__	s__
New.CleanUp.ReferenceOTU90210	3.27206	-2.12347	0.491233	-4.32274	1.54104e-05	0.00010139	k__Bacteria	p__Proteobacteria	c__Gammaproteobacteria	o__Pseudomonadales	f__Pseudomonadaceae	g__Pseudomonas	s__
4295063	3.08075	-2.54111	0.587987	-4.32171	1.54825e-05	0.000101462	k__Bacteria	p__Firmicutes	c__Clostridia	o__Clostridiales	f__[Mogibacteriaceae]	g__	s__
4316539	2.97452	-2.46649	0.571551	-4.31543	1.59293e-05	0.00010398	k__Bacteria	p__Bacteroidetes	c__Sphingobacteriia	o__Sphingobacteriales	f__Sphingobacteriaceae	g__Sphingobacterium	s__
1087496	2.88206	-2.38304	0.554369	-4.29866	1.71835e-05	0.000111727	k__Bacteria	p__Proteobacteria	c__Alphaproteobacteria	o__Sphingomonadales	f__Sphingomonadaceae	g__Sphingomonas	s__
111313	1667.53	4.71948	1.09872	4.29543	1.74358e-05	0.000112924	k__Bacteria	p__Proteobacteria	c__Gammaproteobacteria	o__Pasteurellales	f__Pasteurellaceae	g__Pasteurella	s__multocida
352192	2.72126	-2.2459	0.522989	-4.29436	1.75199e-05	0.000113027	k__Bacteria	p__Firmicutes	c__Clostridia	o__Clostridiales	f__	g__	s__
353194	2.61578	-2.24007	0.522155	-4.29004	1.78638e-05	0.000114799	k__Bacteria	p__Bacteroidetes	c__Bacteroidia	o__Bacteroidales	f__Rikenellaceae	g__	s__
580008	4.92463	-2.38166	0.555797	-4.28513	1.82629e-05	0.000116911	k__Bacteria	p__Firmicutes	c__Erysipelotrichi	o__Erysipelotrichales	f__Erysipelotrichaceae	g__	s__
335546	3.15646	-2.26935	0.529702	-4.2842	1.83401e-05	0.000116954	k__Bacteria	p__Firmicutes	c__Clostridia	o__Clostridiales	f__Lachnospiraceae	g__Butyrivibrio	s__
177061	2.66467	-2.24322	0.524301	-4.27849	1.88164e-05	0.000119531	k__Bacteria	p__Firmicutes	c__Clostridia	o__Clostridiales	f__Lachnospiraceae	g__	s__
296290	2.86057	-2.17374	0.508329	-4.27625	1.90071e-05	0.000120281	k__Bacteria	p__Firmicutes	c__Clostridia	o__Clostridiales	f__Lachnospiraceae	g__	s__
689950	7.74271	-2.65366	0.620801	-4.27458	1.91502e-05	0.000120726	k__Bacteria	p__Actinobacteria	c__Actinobacteria	o__Actinomycetales	f__Nocardiaceae	g__Rhodococcus	s__fascians
292105	5.10286	-2.44381	0.572273	-4.27036	1.95158e-05	0.000122565	k__Bacteria	p__Firmicutes	c__Clostridia	o__Clostridiales	f__Lachnospiraceae	g__Butyrivibrio	s__
4478325	2.71409	-2.25255	0.528917	-4.25879	2.05533e-05	0.000128594	k__Bacteria	p__Firmicutes	c__Erysipelotrichi	o__Erysipelotrichales	f__Erysipelotrichaceae	g__Erysipelothrix	s__
New.ReferenceOTU24	4.03509	-2.50992	0.590154	-4.25299	2.10931e-05	0.000131475	k__Bacteria	p__Bacteroidetes	c__Flavobacteriia	o__Flavobacteriales	f__[Weeksellaceae]	g__Wautersiella	s__
522591	2.73069	-2.28218	0.537031	-4.24962	2.14131e-05	0.00013297	k__Bacteria	p__Bacteroidetes	c__Bacteroidia	o__Bacteroidales	f__S24-7	g__	s__
3230029	3.94231	-2.50581	0.590924	-4.2405	2.23026e-05	0.000137976	k__Bacteria	p__Bacteroidetes	c__Cytophagia	o__Cytophagales	f__Cytophagaceae	g__Hymenobacter	s__
176705	6.53251	-2.5805	0.609305	-4.23516	2.2839e-05	0.00014077	k__Bacteria	p__Firmicutes	c__Clostridia	o__Clostridiales	f__Veillonellaceae	g__Phascolarctobacterium	s__
929901	2.74263	-2.23494	0.530013	-4.21677	2.47823e-05	0.000152182	k__Bacteria	p__Actinobacteria	c__Actinobacteria	o__Actinomycetales	f__Micrococcaceae	g__	s__
801210	6.95174	-2.8024	0.666475	-4.20481	2.61303e-05	0.000159867	k__Bacteria	p__Proteobacteria	c__Betaproteobacteria	o__Burkholderiales	f__Alcaligenaceae	g__Sutterella	s__
1764742	3.15173	-2.03642	0.484727	-4.20116	2.65551e-05	0.000161869	k__Bacteria	p__Firmicutes	c__Bacilli	o__Lactobacillales	f__Aerococcaceae	g__	s__
577228	3.46968	-2.30317	0.549635	-4.19036	2.78506e-05	0.000169144	k__Bacteria	p__Bacteroidetes	c__Bacteroidia	o__Bacteroidales	f__S24-7	g__	s__
514282	4.35115	-2.23678	0.534372	-4.18581	2.84155e-05	0.000171945	k__Bacteria	p__Firmicutes	c__Clostridia	o__Clostridiales	f__Lachnospiraceae	g__	s__
948180	5.74457	-2.68823	0.64242	-4.18453	2.85751e-05	0.000172282	k__Bacteria	p__Actinobacteria	c__Actinobacteria	o__Actinomycetales	f__Microbacteriaceae	g__Clavibacter	NA
528652	35.1169	-3.19598	0.765954	-4.17254	3.01221e-05	0.000180951	k__Bacteria	p__Firmicutes	c__Clostridia	o__Clostridiales	f__Ruminococcaceae	g__Faecalibacterium	s__prausnitzii
New.CleanUp.ReferenceOTU92937	2.63831	-2.19964	0.527692	-4.16842	3.06717e-05	0.000183587	k__Bacteria	p__Firmicutes	c__Clostridia	o__Clostridiales	f__Lachnospiraceae	g__	s__
421538	2.62587	-2.22112	0.533037	-4.16692	3.08739e-05	0.000184133	k__Bacteria	p__Firmicutes	c__Clostridia	o__Clostridiales	f__Lachnospiraceae	g__Lachnobacterium	s__
525200	2.97277	-2.28405	0.551339	-4.14274	3.4318e-05	0.00020394	k__Bacteria	p__Firmicutes	c__Clostridia	o__Clostridiales	f__[Acidaminobacteraceae]	g__Guggenheimella	s__
509723	3.16028	-2.28751	0.554227	-4.12739	3.66911e-05	0.000217264	k__Bacteria	p__Firmicutes	c__Clostridia	o__Clostridiales	f__Ruminococcaceae	g__	s__
4381545	5.84785	-2.60003	0.630343	-4.12478	3.71083e-05	0.000218952	k__Bacteria	p__Firmicutes	c__Clostridia	o__Clostridiales	f__	g__	s__
840291	3.29105	-2.30298	0.558771	-4.1215	3.76412e-05	0.000220979	k__Bacteria	p__Proteobacteria	c__Gammaproteobacteria	o__Pseudomonadales	f__Moraxellaceae	g__Acinetobacter	s__
531299	83.497	-3.73322	0.905895	-4.12103	3.77184e-05	0.000220979	k__Bacteria	p__Proteobacteria	c__Gammaproteobacteria	o__Aeromonadales	f__Succinivibrionaceae	g__Ruminobacter	s__
New.CleanUp.ReferenceOTU21604	2.66536	-2.23759	0.544303	-4.11094	3.94058e-05	0.000230052	k__Bacteria	p__Bacteroidetes	c__Bacteroidia	o__Bacteroidales	f__Rikenellaceae	g__	s__
New.CleanUp.ReferenceOTU53365	2.63641	-2.21404	0.538765	-4.10948	3.96546e-05	0.000230692	k__Bacteria	p__Proteobacteria	c__Gammaproteobacteria	o__Pseudomonadales	f__Pseudomonadaceae	g__	s__
548692	2.86669	-2.31105	0.563321	-4.10255	4.08616e-05	0.000236883	k__Bacteria	p__Firmicutes	c__Clostridia	o__Clostridiales	f__Ruminococcaceae	g__Oscillospira	s__
846477	3.35421	-2.36578	0.579203	-4.08455	4.41627e-05	0.000255128	k__Bacteria	p__Firmicutes	c__Clostridia	o__Clostridiales	f__Lachnospiraceae	g__	s__
367213	3.58849	-2.24432	0.549661	-4.08309	4.44401e-05	0.000255839	k__Bacteria	p__Firmicutes	c__Clostridia	o__Clostridiales	f__Ruminococcaceae	g__	s__
277944	4.48587	-2.32093	0.569349	-4.07647	4.57253e-05	0.000262327	k__Bacteria	p__Bacteroidetes	c__Bacteroidia	o__Bacteroidales	f__Porphyromonadaceae	g__	s__
548464	3.69391	-2.27913	0.560621	-4.06537	4.7956e-05	0.000274176	k__Bacteria	p__Proteobacteria	c__Alphaproteobacteria	o__Rhizobiales	f__Phyllobacteriaceae	NA	NA
103471	2.62868	-2.15281	0.530089	-4.06122	4.88172e-05	0.000278141	k__Bacteria	p__Actinobacteria	c__Actinobacteria	o__Actinomycetales	f__Corynebacteriaceae	g__Corynebacterium	s__
New.CleanUp.ReferenceOTU20153	3.21448	-2.10283	0.518985	-4.05181	5.08228e-05	0.000288576	k__Bacteria	p__Actinobacteria	c__Actinobacteria	o__Actinomycetales	f__Corynebacteriaceae	g__Corynebacterium	s__
531596	8.11101	-2.63124	0.649547	-4.05089	5.10236e-05	0.000288727	k__Bacteria	p__Bacteroidetes	c__Bacteroidia	o__Bacteroidales	f__[Paraprevotellaceae]	g__[Prevotella]	s__
544896	2.57355	-2.22182	0.548707	-4.04919	5.13955e-05	0.00028902	k__Bacteria	p__Firmicutes	c__Clostridia	o__Clostridiales	f__Lachnospiraceae	g__	s__
526676	2.54014	-2.13691	0.527754	-4.04906	5.1424e-05	0.00028902	k__Bacteria	p__Bacteroidetes	c__Bacteroidia	o__Bacteroidales	f__S24-7	g__	s__
522023	3.074	-2.23351	0.554632	-4.027	5.64923e-05	0.000316433	k__Bacteria	p__Firmicutes	c__Clostridia	o__Clostridiales	f__[Tissierellaceae]	g__Tissierella_Soehngenia	s__
993934	4.46504	-2.25236	0.560015	-4.02196	5.77155e-05	0.000322196	k__Bacteria	p__Bacteroidetes	c__Bacteroidia	o__Bacteroidales	f__Prevotellaceae	g__Prevotella	s__
276106	8.96425	-2.63452	0.656238	-4.01458	5.9553e-05	0.000331338	k__Bacteria	p__Proteobacteria	c__Gammaproteobacteria	o__Pseudomonadales	f__Moraxellaceae	g__	s__
590595	2.75739	-2.04538	0.50973	-4.01266	6.00382e-05	0.000332921	k__Bacteria	p__Firmicutes	c__Clostridia	o__Clostridiales	f__Ruminococcaceae	g__Ruminococcus	s__
518820	4.62977	-2.35101	0.58691	-4.00574	6.18245e-05	0.000341683	k__Bacteria	p__Bacteroidetes	c__Bacteroidia	o__Bacteroidales	f__Prevotellaceae	g__Prevotella	s__copri
337134	2.48931	-2.09393	0.524186	-3.99463	6.47943e-05	0.000356907	k__Bacteria	p__Firmicutes	c__Clostridia	o__Clostridiales	f__	g__	s__
529377	2.53391	-2.15521	0.539686	-3.99346	6.5117e-05	0.000357496	k__Bacteria	p__Firmicutes	c__Clostridia	o__Clostridiales	f__Lachnospiraceae	g__	s__
591376	3.13494	-2.29649	0.575982	-3.98708	6.68906e-05	0.000366022	k__Bacteria	p__Firmicutes	c__Clostridia	o__Clostridiales	f__	g__	s__
576220	2.83372	-2.2924	0.575513	-3.98323	6.79854e-05	0.00037022	k__Bacteria	p__Actinobacteria	c__Actinobacteria	o__Actinomycetales	f__Nocardioidaceae	g__Propionicimonas	s__
515638	2.61213	-2.1098	0.529726	-3.98281	6.81045e-05	0.00037022	k__Bacteria	p__Firmicutes	c__Bacilli	o__Bacillales	f__Planococcaceae	g__Solibacillus	s__
20534	8.6014	-2.60155	0.653944	-3.97824	6.94262e-05	0.000376172	k__Bacteria	p__Bacteroidetes	c__Bacteroidia	o__Bacteroidales	f__[Paraprevotellaceae]	g__[Prevotella]	s__
300853	4.03465	-2.09328	0.527266	-3.97006	7.18531e-05	0.000388054	k__Bacteria	p__Bacteroidetes	c__Bacteroidia	o__Bacteroidales	f__[Paraprevotellaceae]	g__CF231	s__
710584	2.9562	-2.16475	0.545433	-3.96887	7.22131e-05	0.000388732	k__Bacteria	p__Bacteroidetes	c__Bacteroidia	o__Bacteroidales	f__Bacteroidaceae	g__5-7N15	s__
115315	2.3559	-2.02456	0.510311	-3.96731	7.26888e-05	0.000389197	k__Bacteria	p__Actinobacteria	c__Actinobacteria	o__Actinomycetales	f__Yaniellaceae	g__Yaniella	s__
337550	3.71839	-1.98186	0.49958	-3.96705	7.27691e-05	0.000389197	k__Bacteria	p__Firmicutes	c__Clostridia	o__Clostridiales	f__Lachnospiraceae	g__Dorea	s__
555945	33.3801	-2.91161	0.734183	-3.96579	7.31545e-05	0.00039	k__Bacteria	p__Firmicutes	c__Clostridia	o__Clostridiales	f__Clostridiaceae	g__	s__
967742	10.5299	-2.51805	0.635477	-3.96246	7.4183e-05	0.000394216	k__Bacteria	p__Actinobacteria	c__Actinobacteria	o__Actinomycetales	f__Corynebacteriaceae	g__Corynebacterium	s__
New.CleanUp.ReferenceOTU35064	3.80876	-2.04378	0.516329	-3.95829	7.54878e-05	0.000399868	k__Bacteria	p__Tenericutes	c__Mollicutes	o__Acholeplasmatales	f__Acholeplasmataceae	g__Acholeplasma	NA
New.ReferenceOTU252	4.10149	-1.94105	0.494285	-3.92698	8.60177e-05	0.000454195	k__Bacteria	p__Firmicutes	c__Clostridia	o__Clostridiales	f__Lachnospiraceae	g__Butyrivibrio	s__
581474	2.55737	-2.17336	0.557974	-3.8951	9.81594e-05	0.000516661	k__Bacteria	p__Firmicutes	c__Bacilli	o__Lactobacillales	f__Lactobacillaceae	g__Lactobacillus	s__
512892	2.54695	-2.0571	0.528718	-3.89074	9.99395e-05	0.000524366	k__Bacteria	p__Firmicutes	c__Erysipelotrichi	o__Erysipelotrichales	f__Erysipelotrichaceae	g__	s__
349458	2.33881	-1.95986	0.504445	-3.88517	0.000102258	0.000534839	k__Bacteria	p__Firmicutes	c__Clostridia	o__Clostridiales	f__	g__	s__
New.CleanUp.ReferenceOTU19358	2.96091	-2.37775	0.613442	-3.87609	0.000106149	0.000553442	k__Bacteria	p__TM7	c__TM7-3	o__	f__	g__	s__
583808	3.47406	-1.87334	0.483924	-3.87115	0.000108324	0.000563016	k__Bacteria	p__Bacteroidetes	c__Flavobacteriia	o__Flavobacteriales	f__[Weeksellaceae]	g__Chryseobacterium	s__
749841	3.9577	-2.31968	0.600476	-3.86307	0.000111973	0.000580159	k__Bacteria	p__Firmicutes	c__Clostridia	o__Clostridiales	f__[Tissierellaceae]	g__	s__
710141	2.37453	-2.05381	0.533675	-3.84843	0.000118876	0.0006121	k__Bacteria	p__Proteobacteria	c__Betaproteobacteria	o__Burkholderiales	f__Alcaligenaceae	g__Oligella	s__
New.CleanUp.ReferenceOTU85213	2.29968	-1.99663	0.518788	-3.84863	0.000118778	0.0006121	k__Bacteria	p__Firmicutes	c__Clostridia	o__Clostridiales	f__	g__	s__
693613	2.60895	-2.05884	0.535337	-3.84587	0.000120126	0.00061662	k__Bacteria	p__Firmicutes	c__Clostridia	o__Clostridiales	f__	g__	s__
1105454	2.48363	-2.07697	0.540811	-3.84047	0.000122798	0.0006239	k__Bacteria	p__Firmicutes	c__Clostridia	o__Clostridiales	f__Ruminococcaceae	g__	s__
110514	3.15337	-2.17488	0.566379	-3.83997	0.000123049	0.0006239	k__Bacteria	p__Cyanobacteria	c__Chloroplast	o__Streptophyta	f__	g__	s__
873972	3.55533	-2.09564	0.545636	-3.84073	0.000122669	0.0006239	k__Bacteria	p__Proteobacteria	c__Gammaproteobacteria	o__Pseudomonadales	f__Moraxellaceae	g__Acinetobacter	s__
New.CleanUp.ReferenceOTU29137	2.64521	-2.23258	0.581343	-3.84037	0.000122848	0.0006239	k__Bacteria	p__Bacteroidetes	c__Sphingobacteriia	o__Sphingobacteriales	f__Sphingobacteriaceae	g__	s__
587616	3.23551	-2.10582	0.548921	-3.83629	0.000124907	0.000631389	k__Bacteria	p__Actinobacteria	c__Actinobacteria	o__Actinomycetales	f__Microbacteriaceae	g__Rathayibacter	s__caricis
337555	3.02937	-2.13742	0.557708	-3.8325	0.000126846	0.000639244	k__Bacteria	p__Proteobacteria	c__Epsilonproteobacteria	o__Campylobacterales	f__Campylobacteraceae	g__Arcobacter	s__cryaerophilus
696234	76.2199	-2.63195	0.68804	-3.82528	0.000130624	0.000656286	k__Bacteria	p__Proteobacteria	c__Alphaproteobacteria	o__Rhizobiales	f__Rhizobiaceae	g__Agrobacterium	s__
15431	3.26412	-2.46457	0.646651	-3.81129	0.000138246	0.000690521	k__Bacteria	p__Firmicutes	c__Bacilli	o__Lactobacillales	f__Streptococcaceae	g__Streptococcus	s__
New.CleanUp.ReferenceOTU5824	2.45847	-2.10628	0.552648	-3.81124	0.000138271	0.000690521	k__Bacteria	p__Firmicutes	c__Clostridia	o__Clostridiales	f__Ruminococcaceae	g__Ruminococcus	s__
338222	28.2459	-2.85194	0.748617	-3.80962	0.000139182	0.000692987	k__Bacteria	p__Firmicutes	c__Clostridia	o__Clostridiales	f__Clostridiaceae	g__	s__
338145	3.27992	-2.03688	0.53486	-3.80824	0.000139957	0.000694755	k__Bacteria	p__Actinobacteria	c__Coriobacteriia	o__Coriobacteriales	f__Coriobacteriaceae	g__	s__
229949	2.79641	-2.20673	0.581948	-3.79197	0.000149455	0.000739688	k__Bacteria	p__Bacteroidetes	c__Flavobacteriia	o__Flavobacteriales	f__[Weeksellaceae]	g__Chryseobacterium	s__
New.CleanUp.ReferenceOTU34616	2.76523	-2.24778	0.593008	-3.79047	0.000150364	0.000741973	k__Bacteria	p__Tenericutes	c__Mollicutes	o__Acholeplasmatales	f__Acholeplasmataceae	g__Acholeplasma	s__
3862524	6.54867	-2.29571	0.606404	-3.78577	0.000153232	0.000753885	k__Bacteria	p__Bacteroidetes	c__Bacteroidia	o__Bacteroidales	f__[Paraprevotellaceae]	g__[Prevotella]	s__
738351	2.76614	-2.25683	0.598189	-3.77278	0.000161439	0.000791911	k__Bacteria	p__Firmicutes	c__Clostridia	o__Clostridiales	f__Ruminococcaceae	g__	s__
1136080	3.77851	-1.87822	0.498664	-3.76649	0.000165556	0.000809712	k__Bacteria	p__Actinobacteria	c__Actinobacteria	o__Actinomycetales	f__Corynebacteriaceae	g__Corynebacterium	s__
New.CleanUp.ReferenceOTU9897	2.52062	-2.08632	0.554143	-3.76495	0.000166581	0.000812329	k__Bacteria	p__Bacteroidetes	c__[Saprospirae]	o__[Saprospirales]	f__Chitinophagaceae	g__	s__
New.CleanUp.ReferenceOTU46588	2.22274	-1.88737	0.501923	-3.76027	0.000169732	0.000825268	k__Bacteria	p__Firmicutes	c__Clostridia	o__Clostridiales	f__Lachnospiraceae	g__Coprococcus	s__
1088265	6.9305	-2.18498	0.582005	-3.75422	0.00017388	0.000842963	k__Bacteria	p__Actinobacteria	c__Actinobacteria	o__Actinomycetales	f__Propionibacteriaceae	g__Propionibacterium	s__acnes
624310	5.0081	-2.26507	0.604233	-3.74867	0.000177773	0.000856826	k__Bacteria	p__Actinobacteria	c__Actinobacteria	o__Actinomycetales	f__Sanguibacteraceae	g__Sanguibacter	s__
322814	2.87892	-2.03737	0.54344	-3.74902	0.000177529	0.000856826	k__Bacteria	p__Firmicutes	c__Clostridia	o__Clostridiales	f__Ruminococcaceae	g__	s__
511510	2.31305	-2.01807	0.538607	-3.74684	0.000179079	0.000858128	k__Bacteria	p__Firmicutes	c__Clostridia	o__Clostridiales	f__	g__	s__
309470	3.14382	-2.30396	0.614852	-3.74719	0.00017883	0.000858128	k__Bacteria	p__Spirochaetes	c__Spirochaetes	o__Spirochaetales	f__Spirochaetaceae	g__Treponema	s__
573110	2.44343	-2.02816	0.541418	-3.74602	0.000179665	0.000858459	k__Bacteria	p__Firmicutes	c__Clostridia	o__Clostridiales	f__Lachnospiraceae	g__	s__
1040889	2.42501	-1.99653	0.533085	-3.74524	0.000180225	0.000858657	k__Bacteria	p__Firmicutes	c__Clostridia	o__Clostridiales	f__	g__	s__
514272	2.6024	-2.12886	0.568795	-3.74276	0.000182011	0.000862214	k__Bacteria	p__Firmicutes	c__Clostridia	o__Clostridiales	NA	NA	NA
New.ReferenceOTU717	2.9031	-2.2442	0.599594	-3.74287	0.000181931	0.000862214	k__Bacteria	p__Proteobacteria	c__Deltaproteobacteria	o__GMD14H09	f__	g__	s__
New.CleanUp.ReferenceOTU70708	3.64089	-2.0447	0.547545	-3.73431	0.000188229	0.000889126	k__Bacteria	p__Proteobacteria	c__Deltaproteobacteria	o__GMD14H09	f__	g__	s__
158581	2.29823	-1.96816	0.527861	-3.72856	0.000192578	0.000907088	k__Bacteria	p__Bacteroidetes	c__Bacteroidia	o__Bacteroidales	f__Bacteroidaceae	g__Bacteroides	s__
New.CleanUp.ReferenceOTU70225	2.47173	-1.9522	0.526631	-3.70695	0.000209769	0.000985259	k__Bacteria	p__Actinobacteria	c__Actinobacteria	o__Bifidobacteriales	f__Bifidobacteriaceae	g__Bifidobacterium	NA
349024	2.42706	-2.05962	0.55603	-3.70416	0.000212096	0.000993377	k__Bacteria	p__Firmicutes	c__Bacilli	o__Lactobacillales	f__Streptococcaceae	g__Streptococcus	s__
4344055	4.28969	-2.21824	0.599815	-3.69821	0.000217123	0.00101405	k__Bacteria	p__Proteobacteria	c__Alphaproteobacteria	o__Rhodospirillales	f__Acetobacteraceae	g__	s__
346868	4.16534	-2.17069	0.587441	-3.69517	0.000219739	0.00102339	k__Bacteria	p__Bacteroidetes	c__Bacteroidia	o__Bacteroidales	f__Prevotellaceae	g__Prevotella	s__
45921	2.62502	-2.04492	0.553921	-3.69171	0.000222754	0.00103453	k__Bacteria	p__Bacteroidetes	c__Bacteroidia	o__Bacteroidales	f__Bacteroidaceae	g__Bacteroides	s__
155460	2.57814	-1.91479	0.525003	-3.6472	0.000265112	0.00122621	k__Bacteria	p__Bacteroidetes	c__Sphingobacteriia	o__Sphingobacteriales	f__Sphingobacteriaceae	g__Pedobacter	s__
277980	8.62513	-2.60517	0.714368	-3.64682	0.000265506	0.00122621	k__Bacteria	p__TM7	c__TM7-3	o__EW055	f__	g__	s__
365484	2.31123	-2.00451	0.550058	-3.64418	0.000268248	0.00123543	k__Bacteria	p__Firmicutes	c__Clostridia	o__Clostridiales	f__Lachnospiraceae	g__Coprococcus	s__
325419	3.33029	-1.89731	0.521438	-3.6386	0.000274122	0.00125899	k__Bacteria	p__Firmicutes	c__Clostridia	o__Clostridiales	f__Clostridiaceae	g__	s__
New.CleanUp.ReferenceOTU6674	2.24931	-1.96222	0.539607	-3.63638	0.000276491	0.00126636	k__Bacteria	p__Bacteroidetes	c__Bacteroidia	o__Bacteroidales	f__	g__	s__
New.ReferenceOTU795	2.49326	-2.10161	0.579264	-3.62808	0.00028554	0.0013042	k__Bacteria	p__Firmicutes	c__Clostridia	o__Clostridiales	f__Lachnospiraceae	g__Coprococcus	s__
531353	2.21298	-1.85847	0.512362	-3.62727	0.000286436	0.0013047	k__Bacteria	p__Bacteroidetes	c__Bacteroidia	o__Bacteroidales	f__Porphyromonadaceae	g__Parabacteroides	s__
568118	50.1215	-2.97242	0.81977	-3.62592	0.000287935	0.00130794	k__Bacteria	p__Bacteroidetes	c__Bacteroidia	o__Bacteroidales	f__Prevotellaceae	g__Prevotella	s__copri
369429	5.15596	-2.0952	0.57968	-3.61441	0.000301031	0.00135997	k__Bacteria	p__Firmicutes	c__Clostridia	o__Clostridiales	f__Lachnospiraceae	g__[Ruminococcus]	s__
588429	3.0529	-1.96123	0.542545	-3.61486	0.000300505	0.00135997	k__Bacteria	p__Firmicutes	c__Clostridia	o__Clostridiales	f__Lachnospiraceae	g__	s__
846386	3.2819	-2.02926	0.561594	-3.6134	0.000302207	0.00136157	k__Bacteria	p__Firmicutes	c__Clostridia	o__Clostridiales	f__Lachnospiraceae	g__Anaerostipes	s__
571178	38.9547	-2.82287	0.781533	-3.61197	0.00030388	0.0013654	k__Bacteria	p__Firmicutes	c__Clostridia	o__Clostridiales	f__Lachnospiraceae	NA	NA
521447	3.38085	-2.03764	0.56552	-3.60312	0.000314418	0.00140893	k__Bacteria	p__Bacteroidetes	c__Flavobacteriia	o__Flavobacteriales	f__Flavobacteriaceae	g__	s__
522727	5.94209	-2.24108	0.622637	-3.59933	0.000319038	0.00142578	k__Bacteria	p__Firmicutes	c__Clostridia	o__Clostridiales	f__Lachnospiraceae	g__	s__
577671	2.12393	-1.79264	0.498664	-3.59489	0.000324526	0.00144641	k__Bacteria	p__TM7	c__TM7-3	o__CW040	f__F16	g__	s__
4415322	2.25001	-1.97605	0.550652	-3.58856	0.000332505	0.001478	k__Bacteria	p__Bacteroidetes	c__Flavobacteriia	o__Flavobacteriales	f__Cryomorphaceae	g__Fluviicola	s__
518065	2.22624	-1.73764	0.484325	-3.58776	0.000333536	0.00147862	k__Bacteria	p__Actinobacteria	c__Actinobacteria	o__Actinomycetales	f__Corynebacteriaceae	g__Corynebacterium	s__
836573	2.3098	-1.93774	0.541123	-3.58096	0.00034234	0.0015136	k__Bacteria	p__Bacteroidetes	c__Flavobacteriia	o__Flavobacteriales	f__Flavobacteriaceae	g__Gelidibacter	s__
849030	2.07918	-1.7633	0.495124	-3.56133	0.000368975	0.00162702	k__Bacteria	p__Actinobacteria	c__Actinobacteria	o__Actinomycetales	f__Brevibacteriaceae	g__Brevibacterium	s__
4315396	2.25914	-1.95959	0.550481	-3.55977	0.000371176	0.00163238	k__Bacteria	p__Firmicutes	c__Clostridia	o__Clostridiales	f__Peptococcaceae	g__rc4-4	s__
353561	2.23277	-1.79426	0.505723	-3.54791	0.000388307	0.00169898	k__Bacteria	p__Firmicutes	c__Clostridia	o__Clostridiales	f__	g__	s__
1106323	2.43676	-1.84614	0.520352	-3.54786	0.000388368	0.00169898	k__Bacteria	p__Firmicutes	c__Clostridia	o__Clostridiales	f__Clostridiaceae	g__Clostridium	s__
587269	2.55246	-2.09741	0.59205	-3.54263	0.000396161	0.00172851	k__Bacteria	p__Firmicutes	c__Clostridia	o__Clostridiales	f__Lachnospiraceae	g__Blautia	s__
772384	2.28814	-1.91227	0.540719	-3.53653	0.00040542	0.00176427	k__Bacteria	p__Firmicutes	c__Clostridia	o__Clostridiales	f__	g__	s__
561435	2.26382	-1.72071	0.486727	-3.53527	0.000407358	0.00176806	k__Bacteria	p__Actinobacteria	c__Actinobacteria	o__Actinomycetales	f__Beutenbergiaceae	NA	NA
547287	2.43018	-1.99251	0.563905	-3.53343	0.000410211	0.0017758	k__Bacteria	p__Firmicutes	c__Clostridia	o__Clostridiales	f__Lachnospiraceae	g__Dorea	s__
253380	2.34381	-1.91708	0.544359	-3.52172	0.000428754	0.00185124	k__Bacteria	p__Firmicutes	c__Clostridia	o__Clostridiales	f__Lachnospiraceae	g__Dorea	s__
New.CleanUp.ReferenceOTU27446	2.20093	-1.78817	0.508037	-3.51976	0.000431939	0.00186014	k__Bacteria	p__Proteobacteria	c__Gammaproteobacteria	o__Alteromonadales	f__Alteromonadaceae	g__Cellvibrio	s__
New.CleanUp.ReferenceOTU23948	2.40593	-1.97521	0.564079	-3.50165	0.00046239	0.00198612	k__Bacteria	p__Actinobacteria	c__Actinobacteria	o__Actinomycetales	NA	NA	NA
724988	2.8222	-1.91615	0.548215	-3.49525	0.000473615	0.00202908	k__Bacteria	p__Bacteroidetes	c__Flavobacteriia	o__Flavobacteriales	f__[Weeksellaceae]	g__Wautersiella	s__
432284	2.26339	-1.88665	0.54042	-3.49107	0.000481086	0.00205398	k__Bacteria	p__Cyanobacteria	c__Chloroplast	o__Streptophyta	f__	g__	s__
519437	10.0463	-2.39729	0.686782	-3.49062	0.000481906	0.00205398	k__Bacteria	p__Firmicutes	c__Clostridia	o__Clostridiales	f__Lachnospiraceae	g__Coprococcus	s__
552026	2.48299	-1.70595	0.489998	-3.48155	0.000498528	0.00211938	k__Bacteria	p__Actinobacteria	c__Actinobacteria	o__Actinomycetales	f__Corynebacteriaceae	g__Corynebacterium	s__
524239	2.15608	-1.88439	0.541366	-3.48081	0.000499909	0.00211982	k__Bacteria	p__Bacteroidetes	c__Flavobacteriia	o__Flavobacteriales	f__Flavobacteriaceae	g__	s__
544480	2.1664	-1.8428	0.53015	-3.476	0.000508952	0.00215266	k__Bacteria	p__Actinobacteria	c__Actinobacteria	o__Actinomycetales	f__Corynebacteriaceae	g__Corynebacterium	s__
970318	2.17603	-1.81807	0.524324	-3.46746	0.0005254	0.00221225	k__Bacteria	p__Firmicutes	c__Bacilli	o__Bacillales	f__Staphylococcaceae	g__Jeotgalicoccus	s__
4385967	6.22636	-2.20048	0.634763	-3.46662	0.000527044	0.00221225	k__Bacteria	p__Firmicutes	c__Clostridia	o__Clostridiales	f__Ruminococcaceae	g__	s__
4449894	2.14709	-1.86761	0.538706	-3.46685	0.000526591	0.00221225	k__Bacteria	p__Firmicutes	c__Clostridia	o__Clostridiales	f__Ruminococcaceae	g__	s__
175962	2.2169	-1.85603	0.536296	-3.46083	0.000538515	0.00225469	k__Bacteria	p__Firmicutes	c__Clostridia	o__Clostridiales	f__Ruminococcaceae	g__	s__
338057	3.65185	-2.01081	0.581685	-3.45688	0.000546475	0.00228226	k__Bacteria	p__Bacteroidetes	c__Bacteroidia	o__Bacteroidales	f__Bacteroidaceae	g__5-7N15	s__
New.CleanUp.ReferenceOTU92384	2.10742	-1.67482	0.485427	-3.45021	0.000560155	0.00233351	k__Bacteria	p__Bacteroidetes	c__Bacteroidia	o__Bacteroidales	f__	g__	s__
516223	2.2389	-1.70847	0.495379	-3.44881	0.000563073	0.00233979	k__Bacteria	p__Firmicutes	c__Erysipelotrichi	o__Erysipelotrichales	f__Erysipelotrichaceae	g__Coprobacillus	s__
New.CleanUp.ReferenceOTU8422	2.01163	-1.67632	0.48715	-3.44108	0.000579394	0.00240159	k__Bacteria	p__Tenericutes	c__Mollicutes	o__Acholeplasmatales	f__Acholeplasmataceae	g__Acholeplasma	s__
521275	4.98049	-1.95086	0.567264	-3.43908	0.000583705	0.00241342	k__Bacteria	p__Actinobacteria	c__Coriobacteriia	o__Coriobacteriales	f__Coriobacteriaceae	g__	s__
338992	3.29791	-1.86616	0.544717	-3.42593	0.000612706	0.00252076	k__Bacteria	p__Firmicutes	c__Clostridia	o__Clostridiales	f__Lachnospiraceae	g__	s__
New.CleanUp.ReferenceOTU53403	2.26599	-1.91074	0.557631	-3.42652	0.00061136	0.00252076	k__Bacteria	p__Proteobacteria	c__Gammaproteobacteria	o__Oceanospirillales	f__Halomonadaceae	g__Candidatus Portiera	s__
New.CleanUp.ReferenceOTU3506	2.69196	-1.64799	0.482048	-3.41873	0.00062913	0.00258192	k__Bacteria	p__Firmicutes	c__Bacilli	o__Lactobacillales	f__Aerococcaceae	g__	s__
2512565	2.39158	-1.69785	0.497991	-3.40941	0.000651041	0.00266525	k__Bacteria	p__Firmicutes	c__Bacilli	o__Lactobacillales	f__Aerococcaceae	g__	s__
516977	5.80221	-2.09373	0.616086	-3.39844	0.000677712	0.0027676	k__Bacteria	p__Firmicutes	c__Clostridia	o__Clostridiales	f__	g__	s__
885496	4.87843	-1.97539	0.581698	-3.39591	0.000684015	0.00278648	k__Bacteria	p__Actinobacteria	c__Actinobacteria	o__Actinomycetales	f__Intrasporangiaceae	g__	s__
New.CleanUp.ReferenceOTU53050	2.63634	-1.92823	0.567967	-3.39497	0.000686351	0.00278914	k__Bacteria	p__Proteobacteria	c__Gammaproteobacteria	o__Pseudomonadales	f__Pseudomonadaceae	g__	s__
724472	2.0069	-1.68528	0.496633	-3.3934	0.000690302	0.00279151	k__Bacteria	p__Firmicutes	c__Clostridia	o__Clostridiales	f__Lachnospiraceae	g__Dorea	s__
561171	18.3118	-2.56967	0.75714	-3.39392	0.000689009	0.00279151	k__Bacteria	p__Firmicutes	c__Clostridia	o__Clostridiales	f__Lachnospiraceae	g__	s__
4288931	2.43528	-2.00106	0.590788	-3.38711	0.000706339	0.00284942	k__Bacteria	p__Firmicutes	c__Clostridia	o__Clostridiales	f__Ruminococcaceae	g__	s__
959160	2.37769	-1.7567	0.519585	-3.38097	0.000722315	0.00289975	k__Bacteria	p__Actinobacteria	c__Actinobacteria	o__Actinomycetales	f__Microbacteriaceae	NA	NA
292360	2.68934	-1.77629	0.525351	-3.38116	0.000721814	0.00289975	k__Bacteria	p__Firmicutes	c__Clostridia	o__Clostridiales	f__Ruminococcaceae	g__	s__
New.ReferenceOTU854	3.44268	2.36983	0.701204	3.37966	0.000725755	0.00290653	k__Bacteria	p__Proteobacteria	c__Gammaproteobacteria	o__Pasteurellales	f__Pasteurellaceae	g__	s__
346793	2.66771	-1.78416	0.52841	-3.37647	0.00073423	0.00293338	k__Bacteria	p__Firmicutes	c__Clostridia	o__Clostridiales	f__Veillonellaceae	g__Phascolarctobacterium	s__
349246	2.06164	-1.72633	0.511443	-3.37541	0.000737059	0.00293761	k__Bacteria	p__Firmicutes	c__Clostridia	o__Clostridiales	f__Ruminococcaceae	g__Oscillospira	s__
New.CleanUp.ReferenceOTU65536	2.06896	-1.80193	0.535795	-3.36309	0.000770745	0.0030645	k__Bacteria	p__Proteobacteria	c__Gammaproteobacteria	o__Xanthomonadales	f__Xanthomonadaceae	g__Luteimonas	s__
514241	2.0925	-1.75246	0.522139	-3.35632	0.000789869	0.00313302	k__Bacteria	p__Firmicutes	c__Clostridia	o__Clostridiales	f__Lachnospiraceae	g__Coprococcus	s__
526773	2.14609	-1.82046	0.543282	-3.35086	0.000805613	0.00318784	k__Bacteria	p__Firmicutes	c__Clostridia	o__Clostridiales	f__Lachnospiraceae	g__Blautia	NA
New.CleanUp.ReferenceOTU74750	2.06797	-1.69564	0.506503	-3.34774	0.000814733	0.00321625	k__Bacteria	p__Firmicutes	c__Clostridia	o__Clostridiales	f__Ruminococcaceae	g__Oscillospira	s__
New.ReferenceOTU851	2.24391	-1.6876	0.504406	-3.34572	0.000820685	0.00323205	k__Bacteria	p__Firmicutes	c__Clostridia	o__Clostridiales	f__Lachnospiraceae	g__[Ruminococcus]	s__
1051475	2.21727	-1.80045	0.53864	-3.34259	0.00083	0.003261	k__Bacteria	p__Bacteroidetes	c__Flavobacteriia	o__Flavobacteriales	f__[Weeksellaceae]	g__Weeksella	s__
578857	2.04528	-1.7784	0.532267	-3.34118	0.000834225	0.00326984	k__Bacteria	p__Firmicutes	c__Clostridia	o__Clostridiales	f__Lachnospiraceae	g__Coprococcus	s__
New.CleanUp.ReferenceOTU61561	2.67933	-2.09014	0.625852	-3.33967	0.000838781	0.00327995	k__Bacteria	p__Bacteroidetes	c__Cytophagia	o__Cytophagales	f__Cytophagaceae	g__Hymenobacter	s__
532569	18.9517	-2.5057	0.752742	-3.32877	0.000872312	0.00339506	k__Bacteria	p__Proteobacteria	c__Gammaproteobacteria	o__Pseudomonadales	f__Moraxellaceae	g__Acinetobacter	s__
825201	2.12228	-1.80604	0.542514	-3.32901	0.000871544	0.00339506	k__Bacteria	p__Firmicutes	c__Clostridia	o__Clostridiales	f__Lachnospiraceae	NA	NA
614083	2.00095	-1.70508	0.512333	-3.32806	0.000874531	0.00339572	k__Bacteria	p__Firmicutes	c__Bacilli	o__Bacillales	f__Staphylococcaceae	g__Staphylococcus	s__
New.CleanUp.ReferenceOTU39653	2.02623	-1.69834	0.511172	-3.32244	0.000892345	0.00345679	k__Bacteria	p__Bacteroidetes	c__Flavobacteriia	o__Flavobacteriales	f__Flavobacteriaceae	g__	s__
1105663	2.31763	-1.89638	0.571746	-3.31682	0.00091047	0.00351879	k__Bacteria	p__Actinobacteria	c__Actinobacteria	o__Actinomycetales	f__Pseudonocardiaceae	g__Prauserella	s__rugosa
829851	2.73486	-1.75874	0.531615	-3.3083	0.000938659	0.00361929	k__Bacteria	p__Proteobacteria	c__Gammaproteobacteria	o__Pseudomonadales	f__Pseudomonadaceae	g__Pseudomonas	s__
New.CleanUp.ReferenceOTU28889	2.10939	-1.82247	0.551226	-3.30622	0.000945654	0.00363781	k__Bacteria	p__Bacteroidetes	c__Cytophagia	o__Cytophagales	f__Cytophagaceae	g__Hymenobacter	s__
529258	1.94473	-1.6749	0.506829	-3.30467	0.000950898	0.00364951	k__Bacteria	p__Firmicutes	c__Clostridia	o__Clostridiales	f__	g__	s__
523934	2.19348	-1.7692	0.5366	-3.29706	0.000977031	0.00374115	k__Bacteria	p__Firmicutes	c__Clostridia	o__Clostridiales	f__Lachnospiraceae	g__	s__
812902	2.16984	-1.70095	0.51675	-3.29164	0.00099605	0.00380519	k__Bacteria	p__Actinobacteria	c__Actinobacteria	o__Actinomycetales	f__Micrococcaceae	g__Arthrobacter	s__
408513	2.21858	-1.80301	0.548158	-3.28921	0.00100469	0.00382939	k__Bacteria	p__Firmicutes	c__Clostridia	o__Clostridiales	f__Ruminococcaceae	g__Oscillospira	s__
568410	2.24531	-1.9207	0.584571	-3.28565	0.00101747	0.00386917	k__Bacteria	p__Bacteroidetes	c__Bacteroidia	o__Bacteroidales	f__Bacteroidaceae	g__5-7N15	s__
163857	2.17132	-1.76425	0.53866	-3.27526	0.00105564	0.00400515	k__Bacteria	p__Proteobacteria	c__Gammaproteobacteria	o__Aeromonadales	f__Succinivibrionaceae	g__Succinivibrio	s__
527058	1.98196	-1.6499	0.50401	-3.27355	0.00106207	0.00402035	k__Bacteria	p__Proteobacteria	c__Gammaproteobacteria	o__Aeromonadales	f__Succinivibrionaceae	g__Succinivibrio	s__
New.CleanUp.ReferenceOTU95167	3.1092	-1.86518	0.570229	-3.27093	0.00107193	0.00404844	k__Bacteria	p__Proteobacteria	c__Alphaproteobacteria	o__Sphingomonadales	f__	g__	s__
334110	2.48533	-1.94634	0.595319	-3.26941	0.00107773	0.00406108	k__Bacteria	p__Proteobacteria	c__Betaproteobacteria	o__Burkholderiales	f__Alcaligenaceae	g__	s__
354476	2.00546	-1.66537	0.509692	-3.2674	0.0010854	0.0040736	k__Bacteria	p__Firmicutes	c__Clostridia	o__Clostridiales	f__Ruminococcaceae	g__	s__
306778	1.99001	-1.7263	0.528365	-3.26725	0.00108597	0.0040736	k__Bacteria	p__Firmicutes	c__Clostridia	o__Clostridiales	f__Ruminococcaceae	g__Oscillospira	s__
318190	2.10007	-1.75975	0.538727	-3.2665	0.00108886	0.00407524	k__Bacteria	p__Firmicutes	c__Clostridia	o__Clostridiales	f__Ruminococcaceae	g__	s__
306140	2.01607	-1.59921	0.490448	-3.26072	0.0011113	0.00414054	k__Bacteria	p__Bacteroidetes	c__Flavobacteriia	o__Flavobacteriales	f__[Weeksellaceae]	g__	s__
515476	2.17514	-1.71261	0.525206	-3.26084	0.00111084	0.00414054	k__Bacteria	p__Bacteroidetes	c__Sphingobacteriia	o__Sphingobacteriales	f__Sphingobacteriaceae	g__	s__
780650	4.66703	-1.95509	0.600083	-3.25804	0.00112186	0.00417052	k__Bacteria	p__Firmicutes	c__Clostridia	o__Clostridiales	f__Clostridiaceae	g__	s__
750868	1.97858	-1.63832	0.503783	-3.25204	0.00114578	0.0042499	k__Bacteria	p__Actinobacteria	c__Actinobacteria	o__Actinomycetales	f__Streptomycetaceae	g__Streptomyces	s__
541415	3.20975	-1.80984	0.557927	-3.24386	0.0011792	0.00436411	k__Bacteria	p__Firmicutes	c__Clostridia	o__Clostridiales	f__Lachnospiraceae	g__Anaerostipes	s__
323135	7.52376	-2.37812	0.734277	-3.23872	0.00120067	0.00442536	k__Bacteria	p__Firmicutes	c__Clostridia	o__Clostridiales	f__Ruminococcaceae	g__Ruminococcus	s__
1063513	2.1641	-1.65346	0.510544	-3.23862	0.00120109	0.00442536	k__Bacteria	p__Actinobacteria	c__Actinobacteria	o__Actinomycetales	f__Nocardioidaceae	g__	s__
470382	2.24753	-1.83976	0.568759	-3.23469	0.00121775	0.00447677	k__Bacteria	p__Firmicutes	c__Clostridia	o__Clostridiales	NA	NA	NA
284812	2.21997	-1.81206	0.561194	-3.22894	0.00124249	0.00455763	k__Bacteria	p__TM7	c__TM7-3	o__EW055	f__	g__	s__
562379	1.90168	-1.54521	0.479043	-3.22563	0.00125697	0.00458034	k__Bacteria	p__Verrucomicrobia	c__Verrucomicrobiae	o__Verrucomicrobiales	f__Verrucomicrobiaceae	g__Akkermansia	s__
519573	2.29803	-1.72222	0.533843	-3.22609	0.00125495	0.00458034	k__Bacteria	p__Tenericutes	c__Mollicutes	o__Anaeroplasmatales	f__Anaeroplasmataceae	g__Anaeroplasma	s__
New.CleanUp.ReferenceOTU89625	2.31338	-1.89554	0.58763	-3.22575	0.00125645	0.00458034	k__Bacteria	p__Firmicutes	c__Clostridia	o__Clostridiales	f__	g__	s__
531342	2.22753	-1.70154	0.529758	-3.21192	0.00131852	0.00478361	k__Bacteria	p__Firmicutes	c__Erysipelotrichi	o__Erysipelotrichales	f__Erysipelotrichaceae	g__Coprobacillus	s__
277821	1.94331	-1.64405	0.511758	-3.21255	0.00131564	0.00478361	k__Bacteria	p__Bacteroidetes	c__Bacteroidia	o__Bacteroidales	f__Porphyromonadaceae	g__Paludibacter	s__
4299929	1.90957	-1.59068	0.496135	-3.20615	0.00134526	0.00486994	k__Bacteria	p__Proteobacteria	c__Betaproteobacteria	o__Burkholderiales	f__Oxalobacteraceae	g__	s__
548503	2.27143	-1.85973	0.581102	-3.20036	0.00137257	0.004958	k__Bacteria	p__Firmicutes	c__Clostridia	o__Clostridiales	f__Lachnospiraceae	g__	s__
235578	1.98386	-1.68033	0.525459	-3.19783	0.00138467	0.00499085	k__Bacteria	p__Firmicutes	c__Bacilli	o__Bacillales	f__Paenibacillaceae	g__Paenibacillus	s__
253429	2.43447	-1.79993	0.563739	-3.19285	0.00140876	0.0050621	k__Bacteria	p__Bacteroidetes	c__Flavobacteriia	o__Flavobacteriales	f__[Weeksellaceae]	g__Chryseobacterium	s__
966903	3.35883	-1.9575	0.61316	-3.19248	0.00141055	0.0050621	k__Bacteria	p__Bacteroidetes	c__Cytophagia	o__Cytophagales	f__Cytophagaceae	g__Hymenobacter	s__
2819697	2.30684	-1.68927	0.529778	-3.18863	0.00142948	0.00511896	k__Bacteria	p__Proteobacteria	c__Gammaproteobacteria	o__Xanthomonadales	f__Xanthomonadaceae	g__Luteimonas	s__
828676	4.37014	2.29205	0.720843	3.17967	0.00147441	0.00526846	k__Bacteria	p__Fusobacteria	c__Fusobacteriia	o__Fusobacteriales	f__Fusobacteriaceae	g__Fusobacterium	s__
564989	3.98784	-1.81717	0.572719	-3.17288	0.00150932	0.00537008	k__Bacteria	p__Bacteroidetes	c__Bacteroidia	o__Bacteroidales	f__Porphyromonadaceae	g__Parabacteroides	s__
New.CleanUp.ReferenceOTU18365	1.95851	-1.70214	0.536447	-3.173	0.00150873	0.00537008	k__Bacteria	p__Proteobacteria	c__Gammaproteobacteria	o__Alteromonadales	f__Alteromonadaceae	g__	s__
531867	2.33364	-1.58964	0.501401	-3.1704	0.00152228	0.00540397	k__Bacteria	p__Firmicutes	c__Clostridia	o__Clostridiales	f__Ruminococcaceae	g__	s__
New.CleanUp.ReferenceOTU90162	1.92805	-1.66087	0.523963	-3.16981	0.00152537	0.00540397	k__Bacteria	p__Firmicutes	c__Clostridia	o__Clostridiales	f__Lachnospiraceae	NA	NA
302192	2.50939	-1.62047	0.512471	-3.16206	0.00156655	0.00553803	k__Bacteria	p__Bacteroidetes	c__Bacteroidia	o__Bacteroidales	f__	g__	s__
519054	2.14281	-1.4936	0.472836	-3.15881	0.00158416	0.00558838	k__Bacteria	p__Chloroflexi	c__Thermomicrobia	o__JG30-KF-CM45	f__	g__	s__
822419	2.1229	-1.73152	0.549421	-3.15154	0.00162411	0.00571716	k__Bacteria	p__Proteobacteria	c__Betaproteobacteria	o__Burkholderiales	f__Oxalobacteraceae	g__	s__
514242	1.9183	-1.62324	0.516025	-3.14565	0.00165717	0.00582115	k__Bacteria	p__Firmicutes	c__Clostridia	o__Clostridiales	f__Clostridiaceae	g__Clostridium	s__
537622	1.8858	-1.63224	0.520201	-3.1377	0.00170278	0.00596873	k__Bacteria	p__Firmicutes	c__Clostridia	o__Clostridiales	f__Ruminococcaceae	g__	s__
New.CleanUp.ReferenceOTU18608	2.1845	-1.77395	0.565987	-3.13426	0.00172288	0.00602643	k__Bacteria	p__Tenericutes	c__Mollicutes	o__Acholeplasmatales	f__Acholeplasmataceae	g__Acholeplasma	s__
586828	2.36793	-1.6274	0.521033	-3.12341	0.00178769	0.00623999	k__Bacteria	p__Firmicutes	c__Clostridia	o__Clostridiales	f__	g__	s__
New.CleanUp.ReferenceOTU1945	2.72199	1.86052	0.596421	3.11947	0.00181175	0.00631066	k__Bacteria	p__Proteobacteria	c__Gammaproteobacteria	o__Pasteurellales	f__Pasteurellaceae	g__Actinobacillus	s__capsulatus
New.CleanUp.ReferenceOTU64742	2.07474	-1.67577	0.537319	-3.11876	0.00181614	0.0063127	k__Bacteria	p__Proteobacteria	c__Gammaproteobacteria	o__Pseudomonadales	f__Moraxellaceae	g__Acinetobacter	s__johnsonii
99981	2.14821	-1.73868	0.558319	-3.11413	0.00184487	0.00639916	k__Bacteria	p__Firmicutes	c__Clostridia	o__Clostridiales	f__[Tissierellaceae]	g__GW-34	s__
324143	2.51175	-1.76731	0.567678	-3.11323	0.00185049	0.00640526	k__Bacteria	p__Proteobacteria	c__Gammaproteobacteria	o__Pseudomonadales	f__Moraxellaceae	g__Psychrobacter	s__
210262	2.07895	-1.66635	0.536338	-3.10691	0.00189052	0.00653017	k__Bacteria	p__Firmicutes	c__Clostridia	o__Clostridiales	f__	g__	s__
826624	7.32923	-2.03336	0.659339	-3.08394	0.00204276	0.00704137	k__Bacteria	p__Firmicutes	c__Clostridia	o__Clostridiales	f__Lachnospiraceae	g__Coprococcus	s__
1959369	2.14279	-1.73594	0.563504	-3.08062	0.00206568	0.00710561	k__Bacteria	p__Proteobacteria	c__Gammaproteobacteria	o__Xanthomonadales	f__Xanthomonadaceae	g__Luteimonas	s__
2665096	2.01525	-1.60985	0.52523	-3.06504	0.0021764	0.00745713	k__Bacteria	p__Bacteroidetes	c__Sphingobacteriia	o__Sphingobacteriales	f__Sphingobacteriaceae	g__Pedobacter	s__
289466	1.88032	-1.61201	0.525946	-3.06498	0.00217687	0.00745713	k__Bacteria	p__Bacteroidetes	c__Bacteroidia	o__Bacteroidales	f__	g__	s__
806547	2.39924	-1.58456	0.517277	-3.06326	0.00218938	0.00748452	k__Bacteria	p__Proteobacteria	c__Alphaproteobacteria	o__Rhodobacterales	f__Rhodobacteraceae	g__Paracoccus	s__
48444	1.8942	-1.55029	0.506556	-3.06045	0.00221004	0.00753959	k__Bacteria	p__Firmicutes	c__Clostridia	o__Clostridiales	f__Ruminococcaceae	g__Ruminococcus	s__
New.CleanUp.ReferenceOTU23004	2.02429	-1.52989	0.500344	-3.05768	0.00223061	0.00759415	k__Bacteria	p__Actinobacteria	c__Coriobacteriia	o__Coriobacteriales	f__Coriobacteriaceae	g__	s__
333189	1.88246	-1.63094	0.533604	-3.05646	0.00223971	0.00760949	k__Bacteria	p__Firmicutes	c__Clostridia	o__Clostridiales	f__Ruminococcaceae	g__Oscillospira	s__
New.CleanUp.ReferenceOTU19663	2.17806	-1.64669	0.539027	-3.05493	0.00225112	0.00763264	k__Bacteria	p__Proteobacteria	c__Betaproteobacteria	o__Burkholderiales	f__Alcaligenaceae	g__	s__
1084157	3.71124	-1.66096	0.54455	-3.05015	0.00228729	0.00773943	k__Bacteria	p__Actinobacteria	c__Actinobacteria	o__Actinomycetales	f__Intrasporangiaceae	NA	NA
4298020	2.31074	-1.59409	0.523073	-3.04754	0.00230721	0.00779095	k__Bacteria	p__Bacteroidetes	c__Bacteroidia	o__Bacteroidales	f__	g__	s__
1039872	1.79928	-1.4947	0.49096	-3.04443	0.0023312	0.00785595	k__Bacteria	p__Bacteroidetes	c__Cytophagia	o__Cytophagales	f__Cytophagaceae	g__Hymenobacter	s__
735769	2.16823	-1.65729	0.544753	-3.04228	0.00234797	0.00788043	k__Bacteria	p__Cyanobacteria	c__Chloroplast	o__Streptophyta	f__	g__	s__
299710	1.94865	-1.60856	0.528734	-3.04229	0.00234785	0.00788043	k__Bacteria	p__Bacteroidetes	c__Sphingobacteriia	o__Sphingobacteriales	f__Sphingobacteriaceae	g__	s__
587602	1.99053	-1.69048	0.555879	-3.0411	0.00235718	0.00789538	k__Bacteria	p__Proteobacteria	c__Alphaproteobacteria	o__Rhodobacterales	f__Rhodobacteraceae	g__Anaerospora	s__
1052559	3.25321	-1.63554	0.538799	-3.03552	0.00240118	0.00802652	k__Bacteria	p__Proteobacteria	c__Alphaproteobacteria	o__Sphingomonadales	f__Sphingomonadaceae	g__Sphingomonas	s__
1002005	1.88914	-1.48551	0.490565	-3.02817	0.00246039	0.0082079	k__Bacteria	p__Actinobacteria	c__Actinobacteria	o__Actinomycetales	f__Micrococcaceae	g__	s__
568926	6.68534	-1.89195	0.625458	-3.02491	0.00248711	0.00828038	k__Bacteria	p__Bacteroidetes	c__Cytophagia	o__Cytophagales	f__Cytophagaceae	g__Hymenobacter	s__
340170	1.91409	-1.64246	0.543559	-3.02168	0.00251376	0.00835233	k__Bacteria	p__Firmicutes	c__Clostridia	o__Clostridiales	f__Ruminococcaceae	g__Ruminococcus	s__
270724	1.87563	-1.60784	0.532896	-3.01718	0.00255138	0.00844349	k__Bacteria	p__Firmicutes	c__Clostridia	o__Clostridiales	f__[Tissierellaceae]	g__Gallicola	s__
121180	1.97062	-1.555	0.515285	-3.01775	0.00254657	0.00844349	k__Bacteria	p__Proteobacteria	c__Gammaproteobacteria	o__Enterobacteriales	f__Enterobacteriaceae	g__Erwinia	s__
108386	2.0521	-1.53923	0.510415	-3.01564	0.00256438	0.00845995	k__Bacteria	p__Tenericutes	c__Mollicutes	o__Acholeplasmatales	f__Acholeplasmataceae	g__Acholeplasma	s__laidlawii
1632389	2.04634	-1.63336	0.541675	-3.01538	0.00256656	0.00845995	k__Bacteria	p__Firmicutes	c__Clostridia	o__Clostridiales	f__Clostridiaceae	g__Clostridium	s__
New.CleanUp.ReferenceOTU18663	1.99368	-1.623	0.539323	-3.00933	0.00261824	0.00861316	k__Bacteria	p__Proteobacteria	c__Gammaproteobacteria	o__Pseudomonadales	f__Moraxellaceae	g__Acinetobacter	s__
154337	1.85027	-1.59094	0.530482	-2.99904	0.00270829	0.00889179	k__Bacteria	p__Bacteroidetes	c__Flavobacteriia	o__Flavobacteriales	f__Cryomorphaceae	g__Brumimicrobium	s__
136077	2.02492	-1.60428	0.535397	-2.99643	0.00273161	0.00895062	k__Bacteria	p__TM7	c__TM7-3	o__EW055	f__	g__	s__
561027	2.00634	-1.59614	0.533247	-2.99325	0.00276024	0.00902657	k__Bacteria	p__Firmicutes	c__Clostridia	o__Clostridiales	f__Lachnospiraceae	g__	s__
288445	2.09523	-1.51154	0.505265	-2.99159	0.00277532	0.00905804	k__Bacteria	p__Bacteroidetes	c__Bacteroidia	o__Bacteroidales	f__Bacteroidaceae	g__5-7N15	s__
106773	1.93834	-1.53538	0.513867	-2.98789	0.00280914	0.00915041	k__Bacteria	p__Firmicutes	c__Bacilli	o__Lactobacillales	f__Aerococcaceae	g__	s__
588197	2.08268	-1.67338	0.560963	-2.98305	0.00285391	0.00925986	k__Bacteria	p__Firmicutes	c__Bacilli	o__Lactobacillales	f__Lactobacillaceae	g__Lactobacillus	s__
509073	1.79447	-1.51805	0.508887	-2.98307	0.00285375	0.00925986	k__Bacteria	p__Bacteroidetes	c__Bacteroidia	o__Bacteroidales	f__Bacteroidaceae	g__5-7N15	s__
347042	1.81255	-1.47232	0.493924	-2.98086	0.00287441	0.00930816	k__Bacteria	p__Firmicutes	c__Clostridia	o__Clostridiales	f__Ruminococcaceae	g__	s__
822179	2.03067	-1.6276	0.546557	-2.97791	0.00290222	0.00937987	k__Bacteria	p__Bacteroidetes	c__Flavobacteriia	o__Flavobacteriales	f__Cryomorphaceae	g__Brumimicrobium	s__
1090978	2.93175	-1.64316	0.552407	-2.97454	0.00293424	0.00946492	k__Bacteria	p__Bacteroidetes	c__Cytophagia	o__Cytophagales	f__Cytophagaceae	g__Hymenobacter	s__
585427	3.64444	-1.64786	0.555563	-2.96611	0.00301597	0.00970965	k__Bacteria	p__Proteobacteria	c__Alphaproteobacteria	o__Rhizobiales	f__Aurantimonadaceae	g__	s__
4471762	7.50479	1.931	0.651572	2.96361	0.00304058	0.00971346	k__Bacteria	p__Proteobacteria	c__Gammaproteobacteria	o__Pasteurellales	f__Pasteurellaceae	NA	NA
510295	1.97702	-1.5719	0.530251	-2.96445	0.00303221	0.00971346	k__Bacteria	p__Firmicutes	c__Clostridia	o__Clostridiales	f__Ruminococcaceae	g__	s__
521087	1.83586	-1.58346	0.534231	-2.964	0.00303666	0.00971346	k__Bacteria	p__Bacteroidetes	c__Sphingobacteriia	o__Sphingobacteriales	f__Sphingobacteriaceae	g__Sphingobacterium	s__
New.CleanUp.ReferenceOTU15420	2.00144	-1.59372	0.537612	-2.96445	0.00303221	0.00971346	k__Bacteria	p__Proteobacteria	c__Gammaproteobacteria	o__Pseudomonadales	f__Moraxellaceae	g__	s__
New.CleanUp.ReferenceOTU30469	1.89862	-1.5332	0.518491	-2.95705	0.00310598	0.00990331	k__Bacteria	p__Firmicutes	c__Clostridia	o__Clostridiales	f__Ruminococcaceae	g__	s__
4437128	2.15446	-1.43545	0.485728	-2.95526	0.00312404	0.00994176	k__Bacteria	p__Firmicutes	c__Bacilli	o__Lactobacillales	f__Aerococcaceae	g__Facklamia	s__
302663	1.81818	-1.46628	0.497739	-2.94587	0.00322044	0.0102289	k__Bacteria	p__Bacteroidetes	c__Bacteroidia	o__Bacteroidales	f__S24-7	g__	s__
520808	2.99325	-1.63064	0.554149	-2.9426	0.00325465	0.0103178	k__Bacteria	p__Firmicutes	c__Clostridia	o__Clostridiales	f__Ruminococcaceae	g__	s__
588165	1.80243	-1.54517	0.526776	-2.93326	0.00335427	0.0105832	k__Bacteria	p__Proteobacteria	c__Alphaproteobacteria	o__Rhodobacterales	f__Rhodobacteraceae	g__Paracoccus	NA
587753	2.14108	-1.54283	0.525872	-2.93385	0.00334788	0.0105832	k__Bacteria	p__Actinobacteria	c__Coriobacteriia	o__Coriobacteriales	f__Coriobacteriaceae	g__	s__
New.CleanUp.ReferenceOTU18543	1.86618	-1.4482	0.493768	-2.93296	0.0033575	0.0105832	k__Bacteria	p__Proteobacteria	c__Gammaproteobacteria	o__Pseudomonadales	f__Pseudomonadaceae	g__Pseudomonas	s__
436314	1.78044	-1.50993	0.515401	-2.92963	0.0033937	0.0106769	k__Bacteria	p__Bacteroidetes	c__Sphingobacteriia	o__Sphingobacteriales	f__Sphingobacteriaceae	g__Sphingobacterium	s__faecium
New.CleanUp.ReferenceOTU63581	1.76418	-1.4202	0.485242	-2.9268	0.00342474	0.0107339	k__Bacteria	p__Firmicutes	c__Bacilli	o__Lactobacillales	f__Carnobacteriaceae	g__Trichococcus	s__
New.CleanUp.ReferenceOTU77351	3.52295	-1.66606	0.56914	-2.92733	0.00341882	0.0107339	k__Bacteria	p__Firmicutes	c__Clostridia	o__Clostridiales	f__Lachnospiraceae	g__	s__
New.CleanUp.ReferenceOTU94162	1.84376	-1.49812	0.512241	-2.92463	0.00344865	0.0107884	k__Bacteria	p__Firmicutes	c__Erysipelotrichi	o__Erysipelotrichales	f__Erysipelotrichaceae	g__	s__
774918	2.08836	-1.67939	0.574481	-2.92332	0.0034632	0.0107932	k__Bacteria	p__Proteobacteria	c__Gammaproteobacteria	o__Pseudomonadales	f__Moraxellaceae	g__	s__
459107	2.73111	-1.4351	0.490821	-2.92388	0.00345695	0.0107932	k__Bacteria	p__Actinobacteria	c__Actinobacteria	o__Actinomycetales	f__Microbacteriaceae	NA	NA
842598	2.47973	-1.47243	0.50472	-2.91733	0.00353047	0.0109822	k__Archaea	p__Euryarchaeota	c__Methanobacteria	o__Methanobacteriales	f__Methanobacteriaceae	g__Methanobrevibacter	s__
291543	2.0057	-1.5981	0.547992	-2.91629	0.00354223	0.0109982	k__Bacteria	p__Firmicutes	c__Clostridia	o__Clostridiales	f__Ruminococcaceae	g__	s__
541354	1.89578	-1.53022	0.52485	-2.91554	0.00355078	0.0110041	k__Bacteria	p__Firmicutes	c__Clostridia	o__Clostridiales	f__	g__	s__
159973	1.83043	-1.50955	0.518085	-2.91372	0.00357147	0.0110476	k__Bacteria	p__Bacteroidetes	c__Cytophagia	o__Cytophagales	f__Cytophagaceae	g__Hymenobacter	s__
240451	2.3314	-1.61612	0.55573	-2.90811	0.0036362	0.0112268	k__Bacteria	p__Actinobacteria	c__Actinobacteria	o__Actinomycetales	f__Kineosporiaceae	g__Kineococcus	s__
New.CleanUp.ReferenceOTU87138	1.84758	-1.43908	0.495868	-2.90214	0.00370619	0.0114217	k__Bacteria	p__Firmicutes	c__Clostridia	o__Clostridiales	f__Lachnospiraceae	g__Roseburia	s__
331350	3.80854	-1.51507	0.522298	-2.90078	0.00372231	0.0114289	k__Bacteria	p__TM7	c__TM7-3	o__CW040	f__F16	g__	s__
New.CleanUp.ReferenceOTU100250	3.2259	-1.73146	0.596842	-2.90104	0.00371925	0.0114289	k__Bacteria	p__Proteobacteria	c__Gammaproteobacteria	o__Pseudomonadales	f__Moraxellaceae	g__Acinetobacter	s__
New.CleanUp.ReferenceOTU87427	2.4195	1.78962	0.618259	2.89461	0.00379635	0.0116347	Unassigned	NA	NA	NA	NA	NA	NA
370183	1.94404	-1.51909	0.525452	-2.89103	0.00383988	0.0117463	k__Bacteria	p__Firmicutes	c__Clostridia	o__Clostridiales	f__Lachnospiraceae	g__Blautia	s__
525606	5.84345	-1.87525	0.650935	-2.88086	0.00396587	0.0121094	k__Bacteria	p__Firmicutes	c__Clostridia	o__Clostridiales	f__Lachnospiraceae	g__Coprococcus	s__
153168	2.36053	-1.40799	0.489322	-2.87742	0.00400938	0.0122198	k__Archaea	p__Euryarchaeota	c__Methanobacteria	o__Methanobacteriales	f__Methanobacteriaceae	g__Methanobrevibacter	s__
522582	1.71237	-1.4101	0.490454	-2.87509	0.00403918	0.0122431	k__Bacteria	p__Bacteroidetes	c__Bacteroidia	o__Bacteroidales	f__Porphyromonadaceae	g__Parabacteroides	s__
273239	1.9733	-1.56192	0.543197	-2.87542	0.00403486	0.0122431	k__Bacteria	p__Proteobacteria	c__Gammaproteobacteria	o__Pseudomonadales	f__Pseudomonadaceae	g__	s__
New.CleanUp.ReferenceOTU54498	1.80434	-1.51781	0.527736	-2.87608	0.00402647	0.0122431	k__Bacteria	p__Proteobacteria	c__Gammaproteobacteria	o__Thiotrichales	f__Piscirickettsiaceae	g__Methylophaga	s__
345899	2.54254	-1.55465	0.54243	-2.86608	0.00415588	0.0125738	k__Bacteria	p__Bacteroidetes	c__Bacteroidia	o__Bacteroidales	f__Prevotellaceae	g__Prevotella	s__copri
1105328	1.97527	-1.55935	0.544687	-2.86284	0.00419863	0.0126745	k__Bacteria	p__Firmicutes	c__Clostridia	o__Clostridiales	f__Lachnospiraceae	g__Coprococcus	s__
805856	1.97287	-1.56203	0.545706	-2.8624	0.00420443	0.0126745	k__Bacteria	p__Bacteroidetes	c__Flavobacteriia	o__Flavobacteriales	f__Flavobacteriaceae	g__	s__
520840	14.2472	-2.0311	0.710692	-2.85791	0.00426436	0.0128318	k__Bacteria	p__Firmicutes	c__Clostridia	o__Clostridiales	f__Ruminococcaceae	g__	s__
578511	1.7148	-1.42347	0.498829	-2.85362	0.00432243	0.012983	k__Bacteria	p__Firmicutes	c__Clostridia	o__Clostridiales	f__Lachnospiraceae	g__Coprococcus	s__
520083	1.77934	-1.44796	0.507579	-2.85267	0.00433529	0.012998	k__Bacteria	p__Actinobacteria	c__Actinobacteria	o__Actinomycetales	f__Microbacteriaceae	g__	s__
352852	1.93535	-1.52046	0.534635	-2.84392	0.00445622	0.0133124	k__Bacteria	p__Firmicutes	c__Clostridia	o__Clostridiales	f__Lachnospiraceae	g__	s__
326452	1.85013	-1.492	0.524583	-2.84417	0.00445268	0.0133124	k__Bacteria	p__Firmicutes	c__Clostridia	o__Clostridiales	f__Ruminococcaceae	g__	s__
236740	1.97154	-1.55214	0.54713	-2.83689	0.00455559	0.0135848	k__Bacteria	p__Firmicutes	c__Clostridia	o__Clostridiales	f__Clostridiaceae	g__Clostridium	s__
279516	1.9796	-1.56365	0.551636	-2.83457	0.00458868	0.0136589	k__Bacteria	p__Bacteroidetes	c__Flavobacteriia	o__Flavobacteriales	f__[Weeksellaceae]	g__Ornithobacterium	s__
515088	2.60754	-1.49653	0.528261	-2.83293	0.00461231	0.0137047	k__Bacteria	p__Firmicutes	c__Clostridia	o__Clostridiales	f__Ruminococcaceae	g__	s__
341263	1.7375	-1.43302	0.507133	-2.82572	0.00471747	0.0139921	k__Bacteria	p__Firmicutes	c__Clostridia	o__Clostridiales	f__Ruminococcaceae	g__	s__
69980	1.73758	-1.48213	0.524869	-2.82381	0.00474565	0.0140505	k__Bacteria	p__Firmicutes	c__Bacilli	o__Lactobacillales	f__Aerococcaceae	g__	s__
564617	1.77755	-1.44432	0.511992	-2.82098	0.00478766	0.0141245	k__Bacteria	p__Firmicutes	c__Clostridia	o__Clostridiales	f__[Mogibacteriaceae]	g__	s__
301926	1.87038	-1.4648	0.519179	-2.82137	0.00478192	0.0141245	k__Bacteria	p__Proteobacteria	c__Gammaproteobacteria	o__Xanthomonadales	f__Xanthomonadaceae	g__Stenotrophomonas	s__
4380507	2.04952	-1.42899	0.50777	-2.81425	0.00488913	0.0143982	k__Bacteria	p__Firmicutes	c__Bacilli	o__Bacillales	f__Bacillaceae	g__Natronobacillus	s__
512615	1.77252	-1.38848	0.493948	-2.81098	0.00493903	0.0144936	k__Bacteria	p__Firmicutes	c__Clostridia	o__Clostridiales	f__	g__	s__
163696	1.70505	-1.44481	0.513983	-2.811	0.00493883	0.0144936	k__Bacteria	p__Actinobacteria	c__Coriobacteriia	o__Coriobacteriales	f__Coriobacteriaceae	g__	s__
528692	1.73758	-1.48026	0.526706	-2.81041	0.00494784	0.0144939	k__Bacteria	p__Firmicutes	c__Clostridia	o__Clostridiales	f__Lachnospiraceae	g__	s__
New.CleanUp.ReferenceOTU37875	4.15375	-1.68291	0.600239	-2.80373	0.00505149	0.0147714	k__Bacteria	p__Proteobacteria	c__Gammaproteobacteria	o__Pseudomonadales	f__Moraxellaceae	g__Acinetobacter	s__
511433	1.73448	-1.42902	0.509952	-2.80227	0.00507444	0.0148124	k__Bacteria	p__Firmicutes	c__Clostridia	o__Clostridiales	f__	g__	s__
New.CleanUp.ReferenceOTU27247	1.69336	-1.4175	0.506876	-2.79655	0.0051652	0.0150508	k__Bacteria	p__Firmicutes	c__Clostridia	o__Clostridiales	f__Lachnospiraceae	g__	s__
589597	3.12093	-1.44742	0.519972	-2.78364	0.00537524	0.0156354	k__Bacteria	p__Proteobacteria	c__Gammaproteobacteria	o__Pseudomonadales	f__Pseudomonadaceae	g__Pseudomonas	s__viridiflava
New.CleanUp.ReferenceOTU20332	3.46195	-1.66662	0.599207	-2.78137	0.00541305	0.0157177	k__Bacteria	p__Actinobacteria	c__Actinobacteria	o__Actinomycetales	f__Beutenbergiaceae	NA	NA
295146	1.73359	-1.3779	0.495871	-2.77875	0.00545693	0.0158175	k__Bacteria	p__Firmicutes	c__Bacilli	o__Lactobacillales	NA	NA	NA
New.CleanUp.ReferenceOTU71209	1.76378	-1.49083	0.536831	-2.7771	0.00548463	0.01587	k__Bacteria	p__TM7	c__TM7-3	o__	f__	g__	s__
New.CleanUp.ReferenceOTU87691	1.69831	-1.36536	0.491792	-2.7763	0.00549808	0.0158812	k__Bacteria	p__Firmicutes	c__Clostridia	o__Clostridiales	f__	g__	s__
9610	71.2902	2.83361	1.02135	2.77438	0.00553065	0.0159215	k__Bacteria	p__Proteobacteria	c__Gammaproteobacteria	o__Pasteurellales	f__Pasteurellaceae	g__Mannheimia	s__
591731	6.20032	-1.78675	0.644097	-2.77403	0.00553662	0.0159215	k__Bacteria	p__Proteobacteria	c__Gammaproteobacteria	o__Aeromonadales	f__Succinivibrionaceae	g__Succinivibrio	s__
544847	5.39852	-1.80809	0.651849	-2.77378	0.00554084	0.0159215	k__Bacteria	p__Proteobacteria	c__Gammaproteobacteria	o__Xanthomonadales	f__Xanthomonadaceae	g__Stenotrophomonas	NA
4410881	1.90643	-1.48585	0.537204	-2.76589	0.00567676	0.0162839	k__Bacteria	p__Bacteroidetes	c__Bacteroidia	o__Bacteroidales	f__Rikenellaceae	g__	s__
235003	1.75478	-1.37184	0.496829	-2.76119	0.00575912	0.0164631	k__Bacteria	p__Proteobacteria	c__Gammaproteobacteria	o__Pseudomonadales	f__Moraxellaceae	g__Psychrobacter	s__sanguinis
New.CleanUp.ReferenceOTU86027	1.84969	-1.35037	0.489051	-2.76121	0.00575877	0.0164631	k__Bacteria	p__Bacteroidetes	c__Bacteroidia	o__Bacteroidales	f__[Paraprevotellaceae]	g__[Prevotella]	s__
583102	4.17242	-1.72062	0.625941	-2.74885	0.00598052	0.0170666	k__Bacteria	p__Proteobacteria	c__Alphaproteobacteria	o__Sphingomonadales	f__Sphingomonadaceae	g__Sphingomonas	s__echinoides
515279	6.0081	-1.73942	0.633898	-2.74401	0.00606944	0.017261	k__Bacteria	p__Firmicutes	c__Clostridia	o__Clostridiales	f__Lachnospiraceae	g__	s__
298842	1.72938	-1.35363	0.493286	-2.74411	0.00606753	0.017261	k__Bacteria	p__Bacteroidetes	c__Bacteroidia	o__Bacteroidales	f__RF16	g__	s__
529531	6.31272	-1.79365	0.654493	-2.74051	0.00613436	0.0174157	k__Bacteria	p__Firmicutes	c__Clostridia	o__Clostridiales	f__Lachnospiraceae	g__	s__
914235	1.80013	-1.29939	0.474554	-2.73813	0.00617897	0.0175124	k__Bacteria	p__Actinobacteria	c__Actinobacteria	o__Actinomycetales	f__Brevibacteriaceae	g__Brevibacterium	s__
New.ReferenceOTU339	1.95108	-1.53164	0.560871	-2.73082	0.00631771	0.017875	k__Bacteria	p__Bacteroidetes	c__Flavobacteriia	o__Flavobacteriales	f__Flavobacteriaceae	g__	s__
302388	1.87398	-1.44623	0.530533	-2.72599	0.00641098	0.018108	k__Bacteria	p__Firmicutes	c__Clostridia	o__Clostridiales	f__Ruminococcaceae	g__	s__
New.CleanUp.ReferenceOTU72828	3.74277	-1.60929	0.591108	-2.7225	0.00647898	0.018269	k__Bacteria	p__Bacteroidetes	c__Bacteroidia	o__Bacteroidales	f__S24-7	g__	s__
New.CleanUp.ReferenceOTU37330	1.68302	-1.32983	0.488595	-2.72175	0.00649366	0.0182793	k__Bacteria	p__Proteobacteria	c__Gammaproteobacteria	o__Pseudomonadales	f__Moraxellaceae	g__Acinetobacter	s__
557957	1.8786	-1.44399	0.53208	-2.71387	0.00665028	0.0186884	k__Bacteria	p__Proteobacteria	c__Gammaproteobacteria	o__Vibrionales	f__Vibrionaceae	g__Vibrio	s__metschnikovii
575419	1.67937	-1.40404	0.518117	-2.7099	0.00673041	0.0188816	k__Bacteria	p__Proteobacteria	c__Alphaproteobacteria	o__Rhizobiales	f__Hyphomicrobiaceae	g__Devosia	s__
4360236	1.69255	-1.41623	0.524145	-2.70197	0.006893	0.0193051	k__Bacteria	p__Proteobacteria	c__Alphaproteobacteria	o__Rhodobacterales	f__Rhodobacteraceae	g__Anaerospora	s__
577562	1.72518	-1.43	0.529557	-2.70038	0.00692609	0.019365	k__Bacteria	p__Firmicutes	c__Clostridia	o__Clostridiales	f__	g__	s__
123752	2.07731	-1.45611	0.539732	-2.69783	0.00697927	0.0194809	k__Bacteria	p__Bacteroidetes	c__Flavobacteriia	o__Flavobacteriales	f__[Weeksellaceae]	g__Chryseobacterium	s__
780555	1.72302	-1.40271	0.520223	-2.69637	0.00700998	0.0195337	k__Bacteria	p__Proteobacteria	c__Gammaproteobacteria	o__Pseudomonadales	f__Pseudomonadaceae	g__Pseudomonas	s__
529217	1.94631	-1.4086	0.523577	-2.69035	0.00713776	0.0198564	k__Bacteria	p__Firmicutes	c__Clostridia	o__Clostridiales	f__[Acidaminobacteraceae]	g__Guggenheimella	s__
3453734	1.74621	-1.34065	0.500941	-2.67625	0.007445	0.0206764	k__Bacteria	p__Proteobacteria	c__Gammaproteobacteria	o__Pseudomonadales	f__Moraxellaceae	g__Acinetobacter	s__
815480	2.02034	-1.49672	0.560422	-2.67071	0.00756915	0.020986	k__Bacteria	p__Proteobacteria	c__Gammaproteobacteria	o__Xanthomonadales	f__Xanthomonadaceae	g__Stenotrophomonas	s__
New.CleanUp.ReferenceOTU22244	1.80914	-1.40368	0.526018	-2.66849	0.00761927	0.0210897	k__Bacteria	p__Proteobacteria	c__Gammaproteobacteria	o__Pseudomonadales	f__Moraxellaceae	g__Psychrobacter	s__sanguinis
218098	1.76258	-1.37954	0.517633	-2.66509	0.00769687	0.021269	k__Bacteria	p__Bacteroidetes	c__Bacteroidia	o__Bacteroidales	f__p-2534-18B5	g__	s__
807795	4.91341	-1.72149	0.64654	-2.66261	0.00775365	0.0213903	k__Bacteria	p__Firmicutes	c__Bacilli	o__Lactobacillales	f__Lactobacillaceae	g__Lactobacillus	s__
352369	1.71089	-1.28667	0.484256	-2.657	0.00788392	0.0216775	k__Bacteria	p__Firmicutes	c__Clostridia	o__Clostridiales	f__	g__	s__
367217	1.72256	-1.33155	0.501117	-2.65716	0.00788029	0.0216775	k__Bacteria	p__Firmicutes	c__Clostridia	o__Clostridiales	f__Ruminococcaceae	g__	s__
New.CleanUp.ReferenceOTU66292	1.92852	-1.31558	0.496324	-2.65065	0.00803372	0.0220528	k__Bacteria	p__Proteobacteria	c__Alphaproteobacteria	o__Rhizobiales	f__Phyllobacteriaceae	NA	NA
534771	5.95232	1.84706	0.697301	2.64887	0.0080761	0.0221325	k__Bacteria	p__Proteobacteria	c__Gammaproteobacteria	o__Xanthomonadales	f__Sinobacteraceae	g__	s__
275257	1.78608	-1.36342	0.516036	-2.64211	0.00823917	0.0225421	k__Bacteria	p__Proteobacteria	c__Alphaproteobacteria	o__Rhizobiales	f__Aurantimonadaceae	g__	s__
1107057	1.68738	-1.31618	0.498544	-2.64006	0.00828919	0.0226416	k__Bacteria	p__Firmicutes	c__Clostridia	o__Clostridiales	f__Lachnospiraceae	g__Coprococcus	s__
714746	1.95311	-1.41769	0.537899	-2.6356	0.00839887	0.0229035	k__Bacteria	p__Firmicutes	c__Erysipelotrichi	o__Erysipelotrichales	f__Erysipelotrichaceae	g__Sharpea	s__p-3329-23G2
526024	1.63817	-1.31149	0.497805	-2.63454	0.00842514	0.0229374	k__Bacteria	p__Proteobacteria	c__Gammaproteobacteria	o__Pseudomonadales	f__Pseudomonadaceae	g__Pseudomonas	s__
579425	1.78219	-1.39869	0.531563	-2.63127	0.00850659	0.0231212	k__Bacteria	p__Proteobacteria	c__Alphaproteobacteria	o__Rhizobiales	f__Hyphomicrobiaceae	g__Devosia	s__
180752	1.97301	-1.26814	0.48208	-2.63056	0.00852432	0.0231315	k__Bacteria	p__Actinobacteria	c__Actinobacteria	o__Actinomycetales	f__Intrasporangiaceae	g__	s__
New.CleanUp.ReferenceOTU19587	2.05169	-1.42153	0.540504	-2.63001	0.00853834	0.0231316	k__Bacteria	p__Firmicutes	c__Clostridia	o__Clostridiales	f__Lachnospiraceae	g__Roseburia	s__
307291	1.7549	-1.34576	0.511906	-2.62893	0.00856546	0.0231673	k__Bacteria	p__Firmicutes	c__Clostridia	o__Clostridiales	f__Ruminococcaceae	g__	s__
993711	1.67532	-1.27373	0.485031	-2.62608	0.00863737	0.0233237	k__Bacteria	p__Actinobacteria	c__Actinobacteria	o__Actinomycetales	f__Microbacteriaceae	g__Pseudoclavibacter	s__bifida
589483	3.69875	-1.50647	0.573994	-2.62454	0.00867652	0.0233913	k__Bacteria	p__Proteobacteria	c__Betaproteobacteria	o__Burkholderiales	f__Comamonadaceae	NA	NA
527851	3.69711	-1.58925	0.605973	-2.62265	0.00872486	0.0234669	k__Bacteria	p__Tenericutes	c__Mollicutes	o__Anaeroplasmatales	f__Anaeroplasmataceae	g__	s__
807935	1.77025	-1.31313	0.500749	-2.62234	0.00873285	0.0234669	k__Bacteria	p__Firmicutes	c__Clostridia	o__Clostridiales	f__Lachnospiraceae	g__Shuttleworthia	s__
511820	1.69183	-1.39195	0.532217	-2.61539	0.00891268	0.0239114	k__Bacteria	p__Firmicutes	c__Clostridia	o__Clostridiales	f__	g__	s__
949327	1.82169	-1.36623	0.524146	-2.60659	0.00914495	0.0244949	k__Bacteria	p__Bacteroidetes	c__Flavobacteriia	o__Flavobacteriales	f__[Weeksellaceae]	g__Wautersiella	s__
369602	1.7731	-1.34133	0.515302	-2.603	0.00924128	0.024713	k__Bacteria	p__Firmicutes	c__Clostridia	o__Clostridiales	f__Ruminococcaceae	g__Ruminococcus	s__
New.CleanUp.ReferenceOTU89978	1.8871	-1.4563	0.559906	-2.60097	0.00929617	0.0248197	k__Bacteria	p__Proteobacteria	c__Alphaproteobacteria	o__RF32	f__	g__	s__
New.CleanUp.ReferenceOTU64873	1.61577	-1.32487	0.509517	-2.60025	0.00931565	0.0248317	k__Bacteria	p__Firmicutes	c__Clostridia	o__Clostridiales	f__Veillonellaceae	g__Anaerovibrio	s__
358439	1.75188	-1.32142	0.508525	-2.59853	0.00936229	0.024916	k__Bacteria	p__Firmicutes	c__Clostridia	o__Clostridiales	f__	g__	s__
4430921	1.82009	-1.36569	0.525703	-2.59783	0.00938142	0.0249269	k__Bacteria	p__Bacteroidetes	c__Bacteroidia	o__Bacteroidales	f__S24-7	g__	s__
582083	1.62262	-1.30643	0.503211	-2.5962	0.00942623	0.0250059	k__Bacteria	p__Proteobacteria	c__Alphaproteobacteria	o__Rhodobacterales	f__Rhodobacteraceae	g__Paracoccus	s__
4355504	2.22932	-1.36788	0.527831	-2.59151	0.00955571	0.0253089	k__Bacteria	p__Spirochaetes	c__Spirochaetes	o__Spirochaetales	f__Spirochaetaceae	g__Treponema	s__
523140	11.5887	-1.84628	0.712999	-2.58945	0.00961284	0.0253712	k__Bacteria	p__Firmicutes	c__Clostridia	o__Clostridiales	f__Ruminococcaceae	g__Ruminococcus	s__
1048497	4.6795	-1.66142	0.641721	-2.58901	0.00962515	0.0253712	k__Bacteria	p__Proteobacteria	c__Alphaproteobacteria	o__Sphingomonadales	f__Sphingomonadaceae	g__Sphingomonas	s__wittichii
New.CleanUp.ReferenceOTU69697	1.72271	-1.37739	0.531978	-2.58919	0.00962032	0.0253712	k__Bacteria	p__Firmicutes	c__Clostridia	o__Clostridiales	f__[Mogibacteriaceae]	g__	s__
338175	1.80542	-1.36328	0.527852	-2.58269	0.00980331	0.0257756	k__Bacteria	p__Bacteroidetes	c__Bacteroidia	o__Bacteroidales	f__	g__	s__
798097	1.62087	-1.26864	0.49125	-2.58247	0.00980964	0.0257756	k__Bacteria	p__Proteobacteria	c__Alphaproteobacteria	o__Rhizobiales	f__Hyphomicrobiaceae	g__Devosia	s__
810402	1.72445	-1.30135	0.504219	-2.58093	0.00985338	0.0258495	k__Bacteria	p__Actinobacteria	c__Actinobacteria	o__Actinomycetales	f__Microbacteriaceae	g__	s__
404148	1.79952	-1.35919	0.526962	-2.5793	0.00989998	0.0259308	k__Bacteria	p__Bacteroidetes	c__Sphingobacteriia	o__Sphingobacteriales	f__Sphingobacteriaceae	g__Pedobacter	s__
834840	1.63514	-1.33293	0.51696	-2.5784	0.00992603	0.025958	k__Bacteria	p__Firmicutes	c__Clostridia	o__Clostridiales	f__Lachnospiraceae	g__Dorea	s__
138254	1.65475	-1.27829	0.496157	-2.57638	0.00998421	0.026069	k__Bacteria	p__Firmicutes	c__Bacilli	o__Bacillales	f__Planococcaceae	g__	s__
300463	1.77223	-1.3173	0.51163	-2.57471	0.0100324	0.0261125	k__Bacteria	p__Bacteroidetes	c__Bacteroidia	o__Bacteroidales	f__RF16	g__	s__
309285	1.74264	-1.36139	0.528715	-2.5749	0.010027	0.0261125	k__Bacteria	p__Firmicutes	c__Clostridia	o__Clostridiales	f__Ruminococcaceae	g__	s__
757005	1.65217	-1.25422	0.488108	-2.56955	0.0101832	0.0264636	k__Bacteria	p__Firmicutes	c__Bacilli	o__Bacillales	f__Planococcaceae	g__Rummeliibacillus	s__
326862	1.59195	-1.2927	0.503339	-2.56825	0.0102215	0.0265214	k__Bacteria	p__Firmicutes	c__Clostridia	o__Clostridiales	f__	g__	s__
616184	2.31313	-1.34542	0.524786	-2.56374	0.0103551	0.0268261	k__Bacteria	p__Proteobacteria	c__Alphaproteobacteria	o__Sphingomonadales	f__Sphingomonadaceae	g__Sphingomonas	s__
330899	1.78446	-1.31729	0.513976	-2.56294	0.0103789	0.0268459	k__Bacteria	p__Firmicutes	c__Clostridia	o__Clostridiales	f__Ruminococcaceae	g__	s__
710707	1.79573	-1.3259	0.517885	-2.56022	0.0104605	0.0270148	k__Bacteria	p__Bacteroidetes	c__Flavobacteriia	o__Flavobacteriales	f__[Weeksellaceae]	g__	s__
New.CleanUp.ReferenceOTU25787	1.61269	-1.31697	0.514933	-2.55756	0.0105409	0.02718	k__Bacteria	p__Bacteroidetes	c__Cytophagia	o__Cytophagales	f__Cytophagaceae	g__Hymenobacter	s__
525142	2.08612	-1.24814	0.488943	-2.55273	0.0106882	0.0275172	k__Bacteria	p__Firmicutes	c__Clostridia	o__Clostridiales	f__Lachnospiraceae	g__	s__
221904	1.84788	-1.41042	0.55306	-2.55021	0.0107657	0.0276737	k__Bacteria	p__Firmicutes	c__Clostridia	o__Clostridiales	f__[Tissierellaceae]	g__Sedimentibacter	s__
New.CleanUp.ReferenceOTU95279	1.77429	-1.32021	0.518187	-2.54775	0.0108421	0.027827	k__Bacteria	p__Proteobacteria	c__Gammaproteobacteria	o__Alteromonadales	f__Idiomarinaceae	g__	s__
3190440	1.81313	-1.36417	0.536764	-2.54148	0.0110385	0.0282873	k__Bacteria	p__Firmicutes	c__Clostridia	o__Clostridiales	f__	g__	s__
353748	1.61573	-1.32865	0.523012	-2.54038	0.0110732	0.0283324	k__Bacteria	p__Firmicutes	c__Clostridia	o__Clostridiales	f__	g__	s__
989109	1.67943	-1.28396	0.505962	-2.53766	0.0111595	0.0285092	k__Bacteria	p__Proteobacteria	c__Alphaproteobacteria	o__Sphingomonadales	f__Sphingomonadaceae	g__Sphingomonas	s__
530049	1.62898	-1.34089	0.529524	-2.53225	0.0113334	0.0289088	k__Bacteria	p__Firmicutes	c__Clostridia	o__Clostridiales	f__	g__	s__
259371	1.8222	-1.29405	0.511335	-2.53072	0.0113828	0.0289903	k__Bacteria	p__Proteobacteria	c__Alphaproteobacteria	o__Sphingomonadales	f__Sphingomonadaceae	g__Sphingomonas	s__
344639	1.83559	-1.24682	0.493093	-2.52856	0.011453	0.0291244	k__Bacteria	p__Firmicutes	c__Clostridia	o__Clostridiales	f__	g__	s__
527584	1.81048	-1.36334	0.540882	-2.52059	0.0117159	0.0297018	k__Bacteria	p__Proteobacteria	c__Gammaproteobacteria	o__Alteromonadales	f__Alteromonadaceae	g__Marinobacter	s__
822384	1.85098	-1.28624	0.510217	-2.52096	0.0117036	0.0297018	k__Bacteria	p__Firmicutes	c__Clostridia	o__Clostridiales	f__Clostridiaceae	g__Clostridium	s__
308706	1.72013	-1.2514	0.497035	-2.51774	0.0118111	0.0298975	k__Bacteria	p__Firmicutes	c__Clostridia	o__Clostridiales	f__Ruminococcaceae	g__	s__
907583	1.62573	-1.32442	0.526382	-2.51608	0.0118668	0.0299926	k__Bacteria	p__Firmicutes	c__Bacilli	o__Lactobacillales	f__Carnobacteriaceae	g__Desemzia	s__
529722	1.62709	-1.29573	0.516389	-2.50922	0.0120999	0.0305353	k__Bacteria	p__Proteobacteria	c__Gammaproteobacteria	o__Xanthomonadales	f__Xanthomonadaceae	g__Luteimonas	s__
552651	1.6156	-1.28052	0.511011	-2.50586	0.0122154	0.0307798	k__Bacteria	p__Firmicutes	c__Clostridia	o__Clostridiales	f__	g__	s__
543440	1.7413	-1.27447	0.509111	-2.50332	0.0123035	0.0309547	k__Bacteria	p__Firmicutes	c__Clostridia	o__Clostridiales	f__[Tissierellaceae]	g__	s__
522984	1.91912	-1.27664	0.510094	-2.50276	0.0123229	0.0309567	k__Bacteria	p__Actinobacteria	c__Actinobacteria	o__Actinomycetales	f__Corynebacteriaceae	g__Corynebacterium	s__variabile
283765	2.11564	-1.28554	0.513816	-2.50194	0.0123515	0.0309816	k__Bacteria	p__Actinobacteria	c__Actinobacteria	o__Actinomycetales	f__Micrococcaceae	g__Kocuria	s__rhizophila
579413	1.75882	-1.23594	0.49413	-2.50125	0.0123756	0.030995	k__Bacteria	p__Proteobacteria	c__Betaproteobacteria	o__Burkholderiales	f__Oxalobacteraceae	g__Janthinobacterium	s__
548575	1.88092	-1.33245	0.533169	-2.49912	0.0124502	0.0310879	k__Bacteria	p__Firmicutes	c__Clostridia	o__Clostridiales	f__	g__	s__
New.CleanUp.ReferenceOTU42116	1.60972	-1.21998	0.488122	-2.49934	0.0124423	0.0310879	k__Bacteria	p__Firmicutes	c__Clostridia	o__Clostridiales	f__	g__	s__
786067	1.63494	-1.27542	0.510482	-2.49846	0.0124736	0.0310995	k__Bacteria	p__[Thermi]	c__Deinococci	o__Deinococcales	f__Deinococcaceae	g__Deinococcus	s__
4428224	2.20021	1.49084	0.59711	2.49676	0.0125332	0.0311304	k__Bacteria	p__Proteobacteria	c__Gammaproteobacteria	o__Pasteurellales	f__Pasteurellaceae	g__Pasteurella	s__multocida
515590	1.59112	-1.28078	0.513028	-2.49651	0.0125423	0.0311304	k__Bacteria	p__Bacteroidetes	c__Bacteroidia	o__Bacteroidales	f__	g__	s__
4427930	1.77465	-1.36177	0.545372	-2.49696	0.0125262	0.0311304	k__Bacteria	p__Tenericutes	c__Mollicutes	o__Acholeplasmatales	f__Acholeplasmataceae	g__Acholeplasma	s__
519545	1.74443	-1.20374	0.482551	-2.49454	0.012612	0.0312567	k__Bacteria	p__Firmicutes	c__Clostridia	o__Clostridiales	f__Lachnospiraceae	g__Coprococcus	s__
300870	1.81086	-1.36535	0.548451	-2.48945	0.0127939	0.0316602	k__Bacteria	p__Firmicutes	c__Clostridia	o__Clostridiales	f__Ruminococcaceae	g__	s__
72820	1.78415	-1.32307	0.531787	-2.48798	0.0128471	0.0317443	k__Bacteria	p__Actinobacteria	c__Actinobacteria	o__Bifidobacteriales	f__Bifidobacteriaceae	g__Bifidobacterium	s__longum
945321	1.5807	-1.26469	0.509935	-2.4801	0.0131345	0.0323581	k__Bacteria	p__Actinobacteria	c__Actinobacteria	o__Actinomycetales	f__Nocardioidaceae	g__Aeromicrobium	s__
1062123	1.61284	-1.27588	0.51435	-2.48056	0.0131176	0.0323581	k__Bacteria	p__Bacteroidetes	c__Cytophagia	o__Cytophagales	f__Cytophagaceae	g__Dyadobacter	s__
688528	1.74976	-1.27292	0.51582	-2.46776	0.0135962	0.0334131	k__Bacteria	p__Bacteroidetes	c__Bacteroidia	o__Bacteroidales	f__Porphyromonadaceae	g__	s__
539244	2.55157	-1.36252	0.55233	-2.46685	0.0136307	0.0334131	k__Bacteria	p__Bacteroidetes	c__Bacteroidia	o__Bacteroidales	f__[Paraprevotellaceae]	g__CF231	s__
656229	1.75603	-1.27778	0.518048	-2.46652	0.0136433	0.0334131	k__Bacteria	p__Bacteroidetes	c__Flavobacteriia	o__Flavobacteriales	f__[Weeksellaceae]	g__Chryseobacterium	s__
New.CleanUp.ReferenceOTU57840	2.02146	-1.27698	0.517625	-2.467	0.0136249	0.0334131	k__Bacteria	p__Proteobacteria	c__Betaproteobacteria	o__Neisseriales	f__Neisseriaceae	g__Neisseria	NA
515169	1.58744	-1.20231	0.488434	-2.46157	0.0138332	0.0338281	k__Bacteria	p__Actinobacteria	c__Actinobacteria	o__Actinomycetales	f__Bogoriellaceae	g__Georgenia	s__
592287	1.70914	-1.22707	0.498909	-2.4595	0.0139131	0.0339733	k__Bacteria	p__Firmicutes	c__Clostridia	o__Clostridiales	f__Ruminococcaceae	g__	s__
318470	1.56797	-1.22992	0.500418	-2.45778	0.0139797	0.0339858	k__Bacteria	p__Firmicutes	c__Clostridia	o__Clostridiales	f__	g__	s__
588315	1.82222	-1.1876	0.483115	-2.45822	0.0139628	0.0339858	k__Bacteria	p__Firmicutes	c__Clostridia	o__Clostridiales	f__Ruminococcaceae	g__Ruminococcus	s__
213399	1.56975	-1.2306	0.500582	-2.45834	0.0139579	0.0339858	k__Bacteria	p__Firmicutes	c__Clostridia	o__Clostridiales	f__Ruminococcaceae	g__Ruminococcus	s__
273960	1.68057	-1.25766	0.512778	-2.45265	0.014181	0.0344246	k__Bacteria	p__Firmicutes	c__Clostridia	o__Clostridiales	f__	g__	s__
522961	1.80426	-1.24272	0.507731	-2.44759	0.0143816	0.0348606	k__Bacteria	p__Firmicutes	c__Clostridia	o__Clostridiales	f__	g__	s__
New.CleanUp.ReferenceOTU12772	1.54969	-1.25935	0.519337	-2.42492	0.0153118	0.0370612	k__Bacteria	p__Bacteroidetes	c__Sphingobacteriia	o__Sphingobacteriales	f__Sphingobacteriaceae	g__Sphingobacterium	s__
1052390	1.6179	-1.18039	0.487168	-2.42296	0.0153946	0.0372074	k__Bacteria	p__Firmicutes	c__Bacilli	o__Lactobacillales	f__Aerococcaceae	g__Facklamia	s__
316882	1.78374	-1.32721	0.548196	-2.42104	0.0154761	0.0373499	k__Bacteria	p__Firmicutes	c__Clostridia	o__Clostridiales	f__Ruminococcaceae	g__	s__
New.CleanUp.ReferenceOTU102804	1.56931	-1.2242	0.506276	-2.41805	0.015604	0.0376038	k__Bacteria	p__Bacteroidetes	c__Sphingobacteriia	o__Sphingobacteriales	f__Sphingobacteriaceae	g__	s__
521913	1.57985	-1.22132	0.505487	-2.41612	0.0156869	0.0377487	k__Bacteria	p__Firmicutes	c__Clostridia	o__Clostridiales	f__Lachnospiraceae	g__	s__
New.CleanUp.ReferenceOTU84953	1.5678	-1.18392	0.490901	-2.41172	0.0158775	0.038152	k__Bacteria	p__Spirochaetes	c__Spirochaetes	o__Spirochaetales	f__Spirochaetaceae	g__Treponema	s__
New.CleanUp.ReferenceOTU28218	1.78602	-1.32976	0.551926	-2.4093	0.0159832	0.0383503	k__Bacteria	p__Proteobacteria	c__Betaproteobacteria	o__Burkholderiales	f__Oxalobacteraceae	g__Janthinobacterium	s__
879040	2.13706	-1.22217	0.507529	-2.40808	0.0160366	0.0384229	k__Bacteria	p__Proteobacteria	c__Alphaproteobacteria	o__Sphingomonadales	f__Sphingomonadaceae	g__Sphingomonas	s__
New.CleanUp.ReferenceOTU46539	1.81349	-1.18211	0.491129	-2.40693	0.0160871	0.0384884	k__Bacteria	p__Proteobacteria	c__Betaproteobacteria	o__Neisseriales	f__Neisseriaceae	g__	s__
2124	2.24603	1.51749	0.631384	2.40343	0.016242	0.038803	k__Bacteria	p__Bacteroidetes	c__Bacteroidia	o__Bacteroidales	f__Prevotellaceae	g__Prevotella	s__
268609	1.71623	-1.22487	0.510074	-2.40135	0.0163347	0.0389085	k__Bacteria	p__Firmicutes	c__Clostridia	o__Clostridiales	f__Clostridiaceae	g__Proteiniclasticum	s__
527709	1.77202	-1.19704	0.498772	-2.39998	0.0163959	0.0389085	k__Bacteria	p__Firmicutes	c__Clostridia	o__Clostridiales	f__Lachnospiraceae	g__	s__
581014	1.64311	-1.14914	0.47866	-2.40074	0.016362	0.0389085	k__Bacteria	p__Firmicutes	c__Clostridia	o__Clostridiales	f__Lachnospiraceae	g__	s__
New.CleanUp.ReferenceOTU11469	1.55521	-1.16419	0.485116	-2.39981	0.0164035	0.0389085	k__Bacteria	p__Firmicutes	c__Clostridia	o__Clostridiales	f__Lachnospiraceae	g__	s__
New.CleanUp.ReferenceOTU17044	3.15837	1.4557	0.606118	2.40168	0.0163199	0.0389085	k__Bacteria	p__Tenericutes	c__Mollicutes	o__Mycoplasmatales	f__Mycoplasmataceae	g__Mycoplasma	s__
1068902	1.83917	-1.1701	0.489793	-2.38897	0.0168957	0.0400188	k__Bacteria	p__Actinobacteria	c__Actinobacteria	o__Actinomycetales	f__Nocardioidaceae	g__Aeromicrobium	s__
4342790	1.59866	-1.18895	0.498968	-2.38283	0.0171802	0.0406346	k__Bacteria	p__Bacteroidetes	c__Bacteroidia	o__Bacteroidales	f__	g__	s__
580121	2.51387	-1.32757	0.559037	-2.37475	0.0175607	0.0414752	k__Bacteria	p__Firmicutes	c__Clostridia	o__Clostridiales	f__Ruminococcaceae	g__	s__
323862	1.54412	-1.18463	0.500589	-2.36647	0.0179586	0.0423547	k__Bacteria	p__Firmicutes	c__Clostridia	o__Clostridiales	f__	g__	s__
656889	2.037	-1.20438	0.50932	-2.36468	0.0180459	0.0425001	k__Bacteria	p__Proteobacteria	c__Gammaproteobacteria	o__Enterobacteriales	f__Enterobacteriaceae	g__Erwinia	s__
362501	1.74817	-1.28009	0.541988	-2.36184	0.0181843	0.0427655	k__Bacteria	p__Firmicutes	c__Clostridia	o__Clostridiales	f__Lachnospiraceae	g__Coprococcus	s__eutactus
782984	1.69208	-1.20177	0.509054	-2.36078	0.0182363	0.042827	k__Bacteria	p__Firmicutes	c__Clostridia	o__Clostridiales	f__Ruminococcaceae	g__	s__
776980	1.62211	-1.22417	0.518981	-2.35879	0.0183347	0.0429457	k__Bacteria	p__Proteobacteria	c__Gammaproteobacteria	o__Enterobacteriales	f__Enterobacteriaceae	g__	s__
4465539	1.56666	-1.15328	0.488947	-2.35871	0.0183387	0.0429457	k__Bacteria	p__Actinobacteria	c__Actinobacteria	o__Actinomycetales	f__Promicromonosporaceae	g__Xylanimicrobium	NA
New.CleanUp.ReferenceOTU73394	1.53567	-1.18672	0.503863	-2.35525	0.0185104	0.0432867	k__Bacteria	p__Tenericutes	c__Mollicutes	o__Acholeplasmatales	f__Acholeplasmataceae	g__Acholeplasma	s__
824723	1.66864	-1.18005	0.501189	-2.3545	0.0185475	0.0433124	k__Bacteria	p__Actinobacteria	c__Actinobacteria	o__Actinomycetales	f__Micrococcaceae	g__	s__
515443	1.55502	-1.1323	0.481833	-2.34999	0.0187738	0.0437176	k__Bacteria	p__Bacteroidetes	c__Sphingobacteriia	o__Sphingobacteriales	f__Sphingobacteriaceae	g__	s__
343699	1.70503	-1.23139	0.523887	-2.35048	0.0187492	0.0437176	k__Bacteria	p__Firmicutes	c__Clostridia	o__Clostridiales	f__Lachnospiraceae	g__Dorea	s__
298556	1.55674	-1.1792	0.502018	-2.34891	0.0188282	0.0437829	k__Bacteria	p__Firmicutes	c__Clostridia	o__Clostridiales	f__Ruminococcaceae	g__	s__
579278	1.75248	-1.28467	0.547513	-2.34638	0.0189569	0.0440203	k__Bacteria	p__Firmicutes	c__Clostridia	o__Clostridiales	f__Ruminococcaceae	g__	s__
4220774	1.5934	-1.16786	0.498522	-2.34265	0.0191473	0.0444002	k__Bacteria	p__Actinobacteria	c__Actinobacteria	o__Actinomycetales	f__Actinomycetaceae	g__Trueperella	s__
1131433	1.51463	-1.18933	0.508371	-2.33949	0.0193099	0.0445903	k__Bacteria	p__Proteobacteria	c__Gammaproteobacteria	o__Oceanospirillales	f__Halomonadaceae	g__Candidatus Portiera	s__
532235	2.44031	-1.25815	0.537776	-2.33955	0.0193071	0.0445903	k__Bacteria	p__Firmicutes	c__Clostridia	o__Clostridiales	f__Lachnospiraceae	g__	s__
New.CleanUp.ReferenceOTU20982	1.7528	-1.28535	0.549252	-2.34018	0.0192745	0.0445903	k__Bacteria	p__Proteobacteria	c__Gammaproteobacteria	o__Enterobacteriales	f__Enterobacteriaceae	g__	s__
850841	1.75069	-1.28373	0.54899	-2.33836	0.0193688	0.0446641	k__Bacteria	p__Firmicutes	c__Clostridia	o__Clostridiales	f__Ruminococcaceae	g__	s__
512593	1.71273	-1.22853	0.526068	-2.3353	0.0195279	0.0449273	k__Bacteria	p__Firmicutes	c__Clostridia	o__Clostridiales	f__Lachnospiraceae	g__	s__
New.CleanUp.ReferenceOTU37813	1.51342	-1.13214	0.484831	-2.33512	0.0195372	0.0449273	k__Bacteria	p__Firmicutes	c__Clostridia	o__Clostridiales	f__Lachnospiraceae	g__	s__
1785734	1.52586	-1.18608	0.5082	-2.33389	0.0196013	0.0449665	k__Bacteria	p__SR1	c__	o__	f__	g__	s__
546546	1.64981	-1.15735	0.495916	-2.33376	0.0196084	0.0449665	k__Bacteria	p__Proteobacteria	c__Gammaproteobacteria	o__Aeromonadales	f__Aeromonadaceae	g__	s__
New.CleanUp.ReferenceOTU17106	1.53505	-1.16389	0.499389	-2.33064	0.0197725	0.0452802	k__Bacteria	p__Firmicutes	c__Bacilli	o__Bacillales	f__Planococcaceae	g__Kurthia	NA
1090458	1.50635	-1.1557	0.497819	-2.32152	0.0202587	0.0462658	k__Bacteria	p__Firmicutes	c__Clostridia	o__Clostridiales	f__[Tissierellaceae]	g__Anaerococcus	s__
4376072	1.65418	-1.1921	0.513426	-2.32185	0.0202411	0.0462658	k__Bacteria	p__Firmicutes	c__Clostridia	o__Clostridiales	f__	g__	s__
356138	1.61055	-1.11916	0.482242	-2.32074	0.0203009	0.0462984	k__Bacteria	p__Firmicutes	c__Clostridia	o__Clostridiales	f__Lachnospiraceae	g__Anaerostipes	s__
530437	1.53245	-1.16132	0.500606	-2.31984	0.0203496	0.0463457	k__Bacteria	p__Firmicutes	c__Erysipelotrichi	o__Erysipelotrichales	f__Erysipelotrichaceae	g__	s__
594227	1.75215	-1.12063	0.48356	-2.31747	0.0204784	0.046575	k__Bacteria	p__Firmicutes	c__Clostridia	o__Clostridiales	f__Lachnospiraceae	g__Blautia	s__
766768	1.66457	-1.12985	0.488227	-2.31419	0.0206574	0.0469178	k__Bacteria	p__Firmicutes	c__Bacilli	o__Lactobacillales	f__	g__	s__
102424	1.71837	-1.23497	0.534024	-2.31258	0.0207459	0.0470542	k__Bacteria	p__Firmicutes	c__Clostridia	o__Clostridiales	f__Ruminococcaceae	g__	s__
New.CleanUp.ReferenceOTU49750	1.67478	-1.21284	0.525049	-2.30996	0.0208906	0.0473177	k__Bacteria	p__Bacteroidetes	c__Bacteroidia	o__Bacteroidales	f__	g__	s__
451696	1.71867	-1.23555	0.535216	-2.30851	0.0209709	0.0474348	k__Bacteria	p__Proteobacteria	c__Alphaproteobacteria	o__Rhizobiales	f__Brucellaceae	g__Ochrobactrum	s__
338487	1.64935	-1.15851	0.502184	-2.30694	0.0210582	0.0475675	k__Bacteria	p__Firmicutes	c__Clostridia	o__Clostridiales	f__Lachnospiraceae	g__	s__
New.CleanUp.ReferenceOTU24208	1.52513	-1.18053	0.512543	-2.30328	0.0212629	0.0479645	k__Bacteria	p__Firmicutes	c__Erysipelotrichi	o__Erysipelotrichales	f__Erysipelotrichaceae	g__	s__
579582	1.53275	-1.17692	0.511264	-2.30198	0.0213362	0.0480117	k__Bacteria	p__Bacteroidetes	c__Cytophagia	o__Cytophagales	f__Cytophagaceae	g__Spirosoma	s__
New.CleanUp.ReferenceOTU54906	3.19114	1.38221	0.600471	2.30188	0.0213417	0.0480117	k__Bacteria	p__Tenericutes	c__Mollicutes	o__Mycoplasmatales	f__Mycoplasmataceae	g__Mycoplasma	s__
1108289	1.50217	-1.1673	0.508124	-2.29727	0.0216036	0.048535	k__Bacteria	p__Proteobacteria	c__Alphaproteobacteria	o__Rhodobacterales	f__Rhodobacteraceae	g__Paracoccus	NA
110075	1.54356	-1.15314	0.50379	-2.28893	0.0220831	0.0495451	k__Bacteria	p__Proteobacteria	c__Gammaproteobacteria	o__Alteromonadales	f__Alteromonadaceae	g__BD2-13	s__
290222	1.67459	-1.18568	0.518333	-2.28749	0.0221674	0.0495998	k__Bacteria	p__Firmicutes	c__Clostridia	o__Clostridiales	f__Ruminococcaceae	g__	s__
New.CleanUp.ReferenceOTU5506	1.68032	-1.17814	0.514988	-2.28771	0.0221547	0.0495998	k__Bacteria	p__Proteobacteria	c__Gammaproteobacteria	o__Aeromonadales	f__Aeromonadaceae	g__	s__
New.CleanUp.ReferenceOTU104182	1.97231	1.17513	0.516468	2.27532	0.0228865	0.0511399	k__Bacteria	p__Tenericutes	c__Mollicutes	o__Mycoplasmatales	f__Mycoplasmataceae	g__Mycoplasma	s__
3406670	1.71764	-1.23751	0.544516	-2.27269	0.023045	0.0514248	k__Bacteria	p__Bacteroidetes	c__Cytophagia	o__Cytophagales	f__Cytophagaceae	g__Hymenobacter	s__
New.CleanUp.ReferenceOTU45135	1.99629	1.31864	0.580391	2.27198	0.0230876	0.0514505	Unassigned	NA	NA	NA	NA	NA	NA
New.CleanUp.ReferenceOTU95265	1.57608	-1.10927	0.488917	-2.26883	0.0232788	0.051807	k__Bacteria	p__Bacteroidetes	c__Flavobacteriia	o__Flavobacteriales	f__Flavobacteriaceae	g__Aequorivita	s__
New.CleanUp.ReferenceOTU78414	1.5991	-1.12692	0.49825	-2.26176	0.0237122	0.0527009	k__Bacteria	p__Bacteroidetes	c__Flavobacteriia	o__Flavobacteriales	f__Flavobacteriaceae	g__Aequorivita	s__
712677	1.5618	-1.1519	0.509482	-2.26092	0.0237644	0.0527462	k__Bacteria	p__Firmicutes	c__Clostridia	o__Clostridiales	f__	g__	s__
New.CleanUp.ReferenceOTU84456	1.51205	-1.09612	0.485183	-2.25918	0.0238721	0.0529143	k__Bacteria	p__Firmicutes	c__Clostridia	o__Clostridiales	f__Lachnospiraceae	g__	s__
561885	1.73605	-1.15388	0.512067	-2.25337	0.0242358	0.0536489	k__Bacteria	p__Proteobacteria	c__Alphaproteobacteria	o__Rhizobiales	f__Rhizobiaceae	g__Agrobacterium	s__
12938	1.68717	-1.18746	0.527679	-2.25035	0.0244267	0.0539993	k__Bacteria	p__Actinobacteria	c__Actinobacteria	o__Actinomycetales	f__Pseudonocardiaceae	g__Saccharopolyspora	s__
1133016	1.66743	-1.07986	0.480736	-2.24626	0.0246874	0.0544305	k__Bacteria	p__Actinobacteria	c__Actinobacteria	o__Actinomycetales	f__Pseudonocardiaceae	g__Saccharopolyspora	s__
New.CleanUp.ReferenceOTU56020	1.70711	-1.23807	0.551096	-2.24656	0.0246681	0.0544305	k__Bacteria	p__Proteobacteria	c__Deltaproteobacteria	o__Myxococcales	f__Cystobacterineae	g__	s__
562141	1.74442	-1.10822	0.493733	-2.24457	0.0247957	0.0545966	k__Bacteria	p__Bacteroidetes	c__Sphingobacteriia	o__Sphingobacteriales	f__Sphingobacteriaceae	g__Pedobacter	s__
4442504	1.63258	-1.1135	0.496314	-2.24353	0.0248627	0.0546715	k__Bacteria	p__Actinobacteria	c__Actinobacteria	o__Actinomycetales	f__Microbacteriaceae	g__Leucobacter	s__
4307122	1.60761	-1.1185	0.499064	-2.24121	0.0250127	0.0547534	k__Bacteria	p__Bacteroidetes	c__Bacteroidia	o__Bacteroidales	f__[Odoribacteraceae]	g__Odoribacter	s__
353130	1.47075	-1.11472	0.497218	-2.2419	0.0249676	0.0547534	k__Bacteria	p__Firmicutes	c__Clostridia	o__Clostridiales	f__Clostridiaceae	g__	s__
365496	1.56324	-1.08165	0.482603	-2.24128	0.025008	0.0547534	k__Bacteria	p__Bacteroidetes	c__Bacteroidia	o__Bacteroidales	f__Bacteroidaceae	g__Bacteroides	s__plebeius
New.CleanUp.ReferenceOTU42135	1.77466	-1.20772	0.538943	-2.24091	0.025032	0.0547534	k__Bacteria	p__Bacteroidetes	c__Bacteroidia	o__Bacteroidales	f__	g__	s__
703741	1.68668	-1.18831	0.531055	-2.23763	0.0252449	0.0551464	k__Bacteria	p__Firmicutes	c__Bacilli	o__Lactobacillales	f__Lactobacillaceae	g__Lactobacillus	s__
New.CleanUp.ReferenceOTU103990	1.6123	-1.07984	0.48561	-2.22367	0.0261706	0.0570932	k__Bacteria	p__Firmicutes	c__Clostridia	o__Clostridiales	f__Lachnospiraceae	g__	s__
314042	1.47102	-1.14438	0.51493	-2.22239	0.0262567	0.0572058	k__Bacteria	p__TM7	c__TM7-3	o__CW040	f__F16	g__	s__
New.CleanUp.ReferenceOTU37360	1.68501	-1.1886	0.535511	-2.21957	0.0264483	0.0575475	k__Bacteria	p__Firmicutes	c__Clostridia	o__Clostridiales	f__	g__	s__
521200	1.48935	-1.078	0.486126	-2.21753	0.026587	0.0577735	k__Bacteria	p__Firmicutes	c__Clostridia	o__Clostridiales	f__Veillonellaceae	g__Anaerovibrio	s__
1053775	1.46048	-1.14495	0.516892	-2.21506	0.0267558	0.0580643	k__Bacteria	p__Proteobacteria	c__Alphaproteobacteria	o__Rhizobiales	f__Hyphomicrobiaceae	g__Devosia	s__
New.CleanUp.ReferenceOTU98541	1.68877	-1.19285	0.540488	-2.20699	0.0273146	0.0591994	k__Bacteria	p__Proteobacteria	c__Betaproteobacteria	o__Neisseriales	f__Neisseriaceae	g__	s__
537510	1.67816	-1.18425	0.537406	-2.20364	0.0275497	0.059631	k__Bacteria	p__Proteobacteria	c__Gammaproteobacteria	o__Xanthomonadales	f__Xanthomonadaceae	g__	s__
319316	1.46935	-1.10675	0.502504	-2.20246	0.0276327	0.0596851	k__Bacteria	p__Firmicutes	c__Clostridia	o__Clostridiales	f__Ruminococcaceae	g__	s__
New.CleanUp.ReferenceOTU30156	1.4582	-1.1101	0.504073	-2.20226	0.0276467	0.0596851	k__Bacteria	p__Bacteroidetes	c__Sphingobacteriia	o__Sphingobacteriales	f__Sphingobacteriaceae	g__	s__
342510	1.92767	-1.10171	0.501307	-2.19768	0.027972	0.0603089	k__Bacteria	p__Firmicutes	c__Clostridia	o__Clostridiales	f__Ruminococcaceae	g__	s__
583958	1.68448	-1.19012	0.541767	-2.19673	0.0280394	0.0603758	k__Bacteria	p__Firmicutes	c__Clostridia	o__Clostridiales	f__	g__	s__
15238	1.51169	-1.05979	0.482823	-2.19499	0.0281646	0.0605666	k__Bacteria	p__Firmicutes	c__Bacilli	o__Lactobacillales	f__Aerococcaceae	NA	NA
353696	1.51482	-1.11049	0.50612	-2.19413	0.0282264	0.060621	k__Bacteria	p__Firmicutes	c__Clostridia	o__Clostridiales	f__Christensenellaceae	g__	s__
299398	1.51243	-1.1095	0.505861	-2.19328	0.0282872	0.060673	k__Bacteria	p__Firmicutes	c__Clostridia	o__Clostridiales	f__Lachnospiraceae	g__Coprococcus	s__
588906	8.60927	-1.46531	0.66857	-2.19171	0.0284003	0.0608369	k__Bacteria	p__Proteobacteria	c__Gammaproteobacteria	o__Pseudomonadales	f__Moraxellaceae	g__Moraxella	s__
4321742	2.57733	-1.22982	0.561367	-2.19076	0.0284691	0.0609055	k__Bacteria	p__Firmicutes	c__Clostridia	o__Clostridiales	f__Clostridiaceae	g__Proteiniclasticum	s__
337048	1.47853	-1.05523	0.482119	-2.18873	0.0286162	0.0611413	k__Bacteria	p__Firmicutes	c__Clostridia	o__Clostridiales	f__Clostridiaceae	g__Clostridium	NA
921813	1.64697	-1.13007	0.516482	-2.18801	0.0286689	0.0611752	k__Bacteria	p__Bacteroidetes	c__Bacteroidia	o__Bacteroidales	f__Porphyromonadaceae	g__Parabacteroides	s__
706879	1.65203	-1.13483	0.520087	-2.182	0.0291093	0.0619974	k__Bacteria	p__Bacteroidetes	c__Bacteroidia	o__Bacteroidales	f__p-2534-18B5	g__	s__
330532	1.49286	-1.04684	0.479819	-2.18174	0.029129	0.0619974	k__Bacteria	p__Firmicutes	c__Clostridia	o__Clostridiales	f__Clostridiaceae	g__	s__
4483990	1.45831	-1.08761	0.498946	-2.17981	0.0292714	0.0621662	k__Bacteria	p__Bacteroidetes	c__Bacteroidia	o__Bacteroidales	f__	g__	s__
4431608	1.65908	-1.10911	0.508846	-2.17965	0.0292834	0.0621662	k__Bacteria	p__Firmicutes	c__Bacilli	o__Lactobacillales	f__Lactobacillaceae	g__Lactobacillus	s__brevis
354632	1.52127	-1.10253	0.506171	-2.17818	0.0293926	0.0623183	k__Bacteria	p__Firmicutes	c__Clostridia	o__Clostridiales	f__Ruminococcaceae	g__	s__
New.CleanUp.ReferenceOTU53755	1.45067	-1.12456	0.516575	-2.17695	0.0294842	0.0623547	k__Bacteria	p__Firmicutes	c__Clostridia	o__Clostridiales	f__	g__	s__
New.CleanUp.ReferenceOTU69534	1.46877	-1.06059	0.487193	-2.17694	0.029485	0.0623547	k__Bacteria	p__Firmicutes	c__Clostridia	o__Clostridiales	f__Lachnospiraceae	g__Dorea	s__
291211	1.47844	-1.05307	0.484068	-2.17546	0.0295958	0.0625093	k__Bacteria	p__Firmicutes	c__Clostridia	o__Clostridiales	f__Ruminococcaceae	g__	s__
575062	1.61336	-1.08597	0.499357	-2.17473	0.0296502	0.0625445	k__Bacteria	p__Bacteroidetes	c__Bacteroidia	o__Bacteroidales	f__Bacteroidaceae	g__5-7N15	s__
1057116	3.14143	-1.19899	0.551733	-2.17314	0.02977	0.0627176	k__Bacteria	p__Bacteroidetes	c__Cytophagia	o__Cytophagales	f__Cytophagaceae	g__Hymenobacter	s__
557578	1.55499	-1.08692	0.500496	-2.17169	0.0298792	0.0627881	k__Bacteria	p__Firmicutes	c__Clostridia	o__Clostridiales	f__	g__	s__
New.CleanUp.ReferenceOTU36926	1.63154	-1.10967	0.510914	-2.17193	0.0298611	0.0627881	k__Bacteria	p__Bacteroidetes	c__Bacteroidia	o__Bacteroidales	f__[Paraprevotellaceae]	g__[Prevotella]	s__
368293	1.61037	-1.08444	0.49974	-2.17001	0.0300058	0.0629741	k__Bacteria	p__Proteobacteria	c__Gammaproteobacteria	o__Xanthomonadales	f__Xanthomonadaceae	g__Stenotrophomonas	s__
322282	1.65154	-1.13614	0.524248	-2.16717	0.0302217	0.0632391	k__Bacteria	p__Firmicutes	c__Clostridia	o__Clostridiales	f__Ruminococcaceae	g__	s__
362502	1.70917	-1.11199	0.513185	-2.16685	0.0302464	0.0632391	k__Bacteria	p__Bacteroidetes	c__Flavobacteriia	o__Flavobacteriales	f__Flavobacteriaceae	g__	s__
3133081	1.55667	-1.04537	0.482243	-2.16772	0.0301803	0.0632391	k__Bacteria	p__Proteobacteria	c__Alphaproteobacteria	o__Rhodobacterales	f__Rhodobacteraceae	g__Rhodobacter	s__
322527	1.57994	-1.10598	0.510941	-2.1646	0.0304186	0.063519	k__Bacteria	p__Firmicutes	c__Clostridia	o__Clostridiales	f__Ruminococcaceae	g__Ruminococcus	s__
359950	1.65076	-1.13641	0.52641	-2.1588	0.0308657	0.0643715	k__Bacteria	p__Firmicutes	c__Clostridia	o__Clostridiales	f__Ruminococcaceae	g__Ruminococcus	s__
2336242	1.43778	-1.10704	0.513012	-2.15792	0.030934	0.0644328	k__Bacteria	p__Firmicutes	c__Bacilli	o__Bacillales	f__Bacillaceae	g__	s__
New.CleanUp.ReferenceOTU70856	2.00544	-1.06475	0.493987	-2.15541	0.0311294	0.0647586	k__Bacteria	p__Proteobacteria	c__Gammaproteobacteria	o__Alteromonadales	f__Alteromonadaceae	g__BD2-13	s__
540403	1.59815	-1.12344	0.521636	-2.15368	0.0312655	0.0649602	k__Bacteria	p__Bacteroidetes	c__Sphingobacteriia	o__Sphingobacteriales	f__Sphingobacteriaceae	g__Sphingobacterium	s__
New.CleanUp.ReferenceOTU53165	1.43797	-1.1049	0.514496	-2.14754	0.0317506	0.0658855	k__Bacteria	p__Bacteroidetes	c__Bacteroidia	o__Bacteroidales	f__Rikenellaceae	g__	s__
354275	1.65227	-1.13911	0.53102	-2.14513	0.0319425	0.0662008	k__Bacteria	p__Firmicutes	c__Clostridia	o__Clostridiales	f__Ruminococcaceae	g__	s__
529701	1.46635	-1.07449	0.502854	-2.13678	0.0326159	0.0674278	k__Bacteria	p__Bacteroidetes	c__Bacteroidia	o__Bacteroidales	f__Porphyromonadaceae	g__Dysgonomonas	s__
New.CleanUp.ReferenceOTU29879	1.46635	-1.07449	0.502854	-2.13678	0.0326159	0.0674278	k__Bacteria	p__Proteobacteria	c__Deltaproteobacteria	o__Myxococcales	f__Cystobacterineae	g__	s__
347922	1.68459	-1.19499	0.559928	-2.13419	0.0328273	0.0677805	k__Bacteria	p__Firmicutes	c__Bacilli	o__Lactobacillales	f__Lactobacillaceae	g__Lactobacillus	s__
521463	1.6103	-1.08783	0.510291	-2.13179	0.0330244	0.0679335	k__Bacteria	p__Firmicutes	c__Clostridia	o__Clostridiales	f__Clostridiaceae	g__Proteiniclasticum	s__
New.ReferenceOTU436	1.43724	-1.08553	0.509019	-2.13259	0.0329584	0.0679335	k__Bacteria	p__Firmicutes	c__Clostridia	o__Clostridiales	f__[Mogibacteriaceae]	g__	s__
New.CleanUp.ReferenceOTU67960	1.87686	-1.11295	0.522022	-2.132	0.0330069	0.0679335	k__Bacteria	p__Bacteroidetes	c__Bacteroidia	o__Bacteroidales	f__Porphyromonadaceae	g__Parabacteroides	s__
820381	1.61706	-1.07705	0.505957	-2.12874	0.0332761	0.0683665	k__Bacteria	p__Proteobacteria	c__Gammaproteobacteria	o__Pseudomonadales	f__Pseudomonadaceae	g__	s__
New.CleanUp.ReferenceOTU56751	1.47805	-1.04524	0.491565	-2.12636	0.0334732	0.0686864	k__Bacteria	p__Actinobacteria	c__Actinobacteria	o__Actinomycetales	f__Promicromonosporaceae	g__Xylanimicrobium	s__
4295257	2.01091	-1.06868	0.503958	-2.12058	0.033957	0.0695929	k__Bacteria	p__Bacteroidetes	c__Sphingobacteriia	o__Sphingobacteriales	f__Sphingobacteriaceae	g__	s__
New.CleanUp.ReferenceOTU47011	1.77147	1.23939	0.584811	2.1193	0.0340647	0.0697276	k__Bacteria	p__Bacteroidetes	c__Bacteroidia	o__Bacteroidales	f__Bacteroidaceae	g__Bacteroides	s__eggerthii
294749	1.42671	-1.08532	0.512524	-2.1176	0.0342093	0.0698509	k__Bacteria	p__Firmicutes	c__Erysipelotrichi	o__Erysipelotrichales	f__Erysipelotrichaceae	g__	s__
New.ReferenceOTU145	1.42671	-1.08532	0.512524	-2.1176	0.0342093	0.0698509	k__Bacteria	p__Bacteroidetes	c__Sphingobacteriia	o__Sphingobacteriales	f__Sphingobacteriaceae	g__Pedobacter	s__
268910	1.55456	-1.08269	0.512662	-2.11189	0.0346958	0.0707571	k__Bacteria	p__Firmicutes	c__Clostridia	o__Clostridiales	f__Lachnospiraceae	g__Coprococcus	s__
975335	1.68089	-1.05025	0.497419	-2.11139	0.0347387	0.0707577	k__Bacteria	p__Bacteroidetes	c__Cytophagia	o__Cytophagales	f__Cytophagaceae	g__Dyadobacter	s__
618081	1.65214	-1.14261	0.541995	-2.10816	0.0350175	0.0711609	k__Bacteria	p__Proteobacteria	c__Alphaproteobacteria	o__Rhodobacterales	f__Rhodobacteraceae	g__	s__
New.CleanUp.ReferenceOTU18156	1.47812	-1.01468	0.481324	-2.1081	0.0350225	0.0711609	k__Bacteria	p__Actinobacteria	c__Actinobacteria	o__Actinomycetales	f__Microbacteriaceae	g__Leucobacter	s__
164523	1.43485	-1.06178	0.504256	-2.10564	0.0352356	0.0715063	k__Bacteria	p__Proteobacteria	c__Betaproteobacteria	o__Burkholderiales	f__Oxalobacteraceae	g__	s__
9918	1.70778	-1.11472	0.529819	-2.10396	0.0353818	0.0717152	k__Bacteria	p__Proteobacteria	c__Gammaproteobacteria	o__Enterobacteriales	f__Enterobacteriaceae	g__	s__
1007180	1.84053	-1.06519	0.506988	-2.10102	0.0356388	0.0721479	k__Bacteria	p__Proteobacteria	c__Alphaproteobacteria	o__Rhizobiales	f__Methylobacteriaceae	g__Methylobacterium	s__
607050	1.45759	-1.05233	0.501282	-2.09928	0.0357921	0.0723699	k__Bacteria	p__Bacteroidetes	c__Sphingobacteriia	o__Sphingobacteriales	f__Sphingobacteriaceae	g__	s__
569889	1.55751	-1.00924	0.483697	-2.0865	0.0369331	0.0745859	k__Bacteria	p__Bacteroidetes	c__Bacteroidia	o__Bacteroidales	f__S24-7	g__	s__
524117	1.51205	-1.01617	0.487203	-2.08573	0.0370029	0.074636	k__Bacteria	p__Proteobacteria	c__Gammaproteobacteria	o__Aeromonadales	f__Succinivibrionaceae	g__Succinivibrio	s__
589114	1.62178	-1.08722	0.52151	-2.08475	0.0370924	0.0747255	k__Bacteria	p__Firmicutes	c__Bacilli	o__Lactobacillales	f__Lactobacillaceae	g__Lactobacillus	s__
New.CleanUp.ReferenceOTU37717	1.62574	-0.987429	0.473935	-2.08347	0.0372084	0.0748683	k__Bacteria	p__Firmicutes	c__Clostridia	o__Clostridiales	f__Lachnospiraceae	g__Coprococcus	s__
New.CleanUp.ReferenceOTU86170	1.60879	-1.09056	0.523864	-2.08177	0.0373638	0.0750898	k__Bacteria	p__Proteobacteria	c__Gammaproteobacteria	o__Pseudomonadales	f__Moraxellaceae	g__Psychrobacter	NA
888037	2.96272	-1.19385	0.573821	-2.08054	0.0374765	0.0752252	k__Bacteria	p__Bacteroidetes	c__Cytophagia	o__Cytophagales	f__Cytophagaceae	g__Hymenobacter	s__
New.CleanUp.ReferenceOTU36222	1.47695	-1.01018	0.486323	-2.07719	0.0377842	0.0757512	k__Bacteria	p__Firmicutes	c__Clostridia	o__Clostridiales	f__Lachnospiraceae	g__	s__
521752	3.72529	-1.14336	0.550961	-2.07522	0.0379665	0.0760247	k__Bacteria	p__Firmicutes	c__Clostridia	o__Clostridiales	f__Clostridiaceae	g__Proteiniclasticum	s__
366392	1.45686	-1.02472	0.494656	-2.07158	0.038305	0.07661	k__Bacteria	p__Actinobacteria	c__Coriobacteriia	o__Coriobacteriales	f__Coriobacteriaceae	g__	s__
583398	1.46919	-1.01816	0.491861	-2.07003	0.0384499	0.0768071	k__Bacteria	p__Firmicutes	c__Clostridia	o__Clostridiales	f__Lachnospiraceae	g__[Ruminococcus]	NA
307611	1.43579	-1.03515	0.500633	-2.06767	0.0386709	0.0771557	k__Bacteria	p__Actinobacteria	c__Actinobacteria	o__Actinomycetales	f__Nocardioidaceae	g__	s__
884655	1.65154	-1.14589	0.55526	-2.0637	0.0390463	0.0771619	k__Bacteria	p__Proteobacteria	c__Alphaproteobacteria	o__Sphingomonadales	f__Sphingomonadaceae	g__	s__
295343	1.57461	-1.03194	0.499447	-2.06616	0.0388135	0.0771619	k__Bacteria	p__Firmicutes	c__Clostridia	o__Clostridiales	f__Clostridiaceae	g__	s__
702414	1.57493	-0.98898	0.479075	-2.06435	0.0389842	0.0771619	k__Bacteria	p__Firmicutes	c__Clostridia	o__Clostridiales	f__Lachnospiraceae	g__	s__
321586	1.65154	-1.14589	0.55526	-2.0637	0.0390463	0.0771619	k__Bacteria	p__Proteobacteria	c__Alphaproteobacteria	o__Sphingomonadales	f__Sphingomonadaceae	g__Sphingobium	s__
319196	1.40449	-1.04704	0.507169	-2.06447	0.0389728	0.0771619	k__Bacteria	p__Firmicutes	c__Clostridia	o__Clostridiales	f__	g__	s__
1106384	1.51875	-1.00203	0.484884	-2.06655	0.038777	0.0771619	k__Bacteria	p__Actinobacteria	c__Coriobacteriia	o__Coriobacteriales	f__Coriobacteriaceae	g__	s__
New.CleanUp.ReferenceOTU4139	3.22533	1.30502	0.632157	2.06439	0.0389811	0.0771619	k__Bacteria	p__Proteobacteria	c__Gammaproteobacteria	o__Pasteurellales	f__Pasteurellaceae	NA	NA
New.CleanUp.ReferenceOTU42346	1.6685	1.13912	0.551408	2.06583	0.0388445	0.0771619	k__Bacteria	p__Bacteroidetes	c__Flavobacteriia	o__Flavobacteriales	f__[Weeksellaceae]	g__	s__
New.CleanUp.ReferenceOTU38538	1.54451	-1.01168	0.490406	-2.06295	0.0391173	0.0772101	k__Bacteria	p__Proteobacteria	c__Gammaproteobacteria	o__Alteromonadales	f__	g__	s__
560535	1.66857	-1.06084	0.514949	-2.06009	0.0393904	0.0776566	k__Bacteria	p__Firmicutes	c__Clostridia	o__Clostridiales	f__Ruminococcaceae	g__	s__
4334844	1.6168	-1.0863	0.527693	-2.05858	0.0395348	0.077729	k__Bacteria	p__Firmicutes	c__Clostridia	o__Clostridiales	f__	g__	s__
4452444	1.53907	-1.01941	0.49537	-2.05788	0.039602	0.077729	k__Bacteria	p__Proteobacteria	c__Gammaproteobacteria	o__Alteromonadales	f__Alteromonadaceae	g__	s__
142260	1.79031	1.25886	0.611768	2.05775	0.0396146	0.077729	k__Bacteria	p__Bacteroidetes	c__Flavobacteriia	o__Flavobacteriales	f__Flavobacteriaceae	g__Flavobacterium	s__
4440301	1.44633	-1.02832	0.499523	-2.0586	0.039533	0.077729	k__Bacteria	p__Bacteroidetes	c__Bacteroidia	o__Bacteroidales	f__Rikenellaceae	g__	s__
609513	1.90626	-1.04501	0.508303	-2.05589	0.0397931	0.077987	k__Bacteria	p__Firmicutes	c__Clostridia	o__Clostridiales	f__Clostridiaceae	g__Clostridium	s__
New.CleanUp.ReferenceOTU76438	1.4149	-1.0221	0.497663	-2.05379	0.0399961	0.0782922	k__Bacteria	p__Firmicutes	c__Clostridia	o__Clostridiales	f__Lachnospiraceae	g__	s__
855747	5.7415	-1.35078	0.658542	-2.05117	0.0402502	0.0786968	k__Bacteria	p__Proteobacteria	c__Alphaproteobacteria	o__Rhizobiales	f__Aurantimonadaceae	g__	s__
1109587	37.218	-1.7812	0.869056	-2.04958	0.0404059	0.078908	k__Bacteria	p__Proteobacteria	c__Alphaproteobacteria	o__Sphingomonadales	f__Sphingomonadaceae	g__Sphingobium	s__
522858	1.78707	-0.995421	0.485921	-2.04852	0.0405087	0.0790158	k__Bacteria	p__Bacteroidetes	c__Bacteroidia	o__Bacteroidales	f__[Paraprevotellaceae]	g__[Prevotella]	s__
New.CleanUp.ReferenceOTU32215	1.58747	-1.0241	0.500994	-2.04414	0.0409402	0.0797636	k__Bacteria	p__Bacteroidetes	c__Bacteroidia	o__Bacteroidales	f__Porphyromonadaceae	g__	s__
351851	1.64107	-1.00927	0.494247	-2.04204	0.0411479	0.0800742	k__Bacteria	p__Proteobacteria	c__Gammaproteobacteria	o__Oceanospirillales	f__Halomonadaceae	g__Halomonas	s__
736769	1.57453	-1.03485	0.508588	-2.03475	0.0418763	0.0809136	k__Bacteria	p__Bacteroidetes	c__Flavobacteriia	o__Flavobacteriales	f__[Weeksellaceae]	g__Chryseobacterium	s__
540896	1.39396	-1.04335	0.513095	-2.03344	0.0420079	0.0809136	k__Bacteria	p__Synergistetes	c__Synergistia	o__Synergistales	f__Dethiosulfovibrionaceae	g__Pyramidobacter	s__
365810	1.39419	-1.04343	0.513114	-2.03353	0.0419989	0.0809136	k__Bacteria	p__Firmicutes	c__Clostridia	o__Clostridiales	f__Ruminococcaceae	g__	s__
240170	1.57488	-1.03512	0.508811	-2.03439	0.0419127	0.0809136	k__Bacteria	p__Fibrobacteres	c__Fibrobacteria	o__Fibrobacterales	f__Fibrobacteraceae	g__Fibrobacter	s__succinogenes
515531	1.39419	-1.04343	0.513114	-2.03353	0.0419989	0.0809136	k__Bacteria	p__Proteobacteria	c__Gammaproteobacteria	o__Aeromonadales	f__Succinivibrionaceae	g__Ruminobacter	s__
1000062	1.58479	-1.02374	0.50301	-2.03523	0.0418281	0.0809136	k__Bacteria	p__Bacteroidetes	c__Bacteroidia	o__Bacteroidales	f__Porphyromonadaceae	g__	s__
586920	1.64154	-1.00996	0.496819	-2.03285	0.0420673	0.0809136	k__Bacteria	p__Firmicutes	c__Clostridia	o__Clostridiales	f__Lachnospiraceae	g__	s__
250626	1.39324	-1.04309	0.513038	-2.03316	0.0420363	0.0809136	k__Bacteria	p__Proteobacteria	c__Gammaproteobacteria	o__Xanthomonadales	f__Xanthomonadaceae	g__Luteibacter	s__rhizovicinus
New.CleanUp.ReferenceOTU80763	1.58657	-1.02495	0.50332	-2.03638	0.041712	0.0809136	k__Bacteria	p__Tenericutes	c__Mollicutes	o__Acholeplasmatales	f__Acholeplasmataceae	g__Acholeplasma	s__
New.CleanUp.ReferenceOTU96439	1.88205	-1.06449	0.523249	-2.03439	0.0419127	0.0809136	k__Bacteria	p__Firmicutes	c__Clostridia	o__Clostridiales	f__Ruminococcaceae	g__	s__
4476464	3.23142	-1.15548	0.568687	-2.03183	0.0421704	0.0810179	k__Bacteria	p__Tenericutes	c__Mollicutes	o__Acholeplasmatales	f__Acholeplasmataceae	g__Acholeplasma	s__
New.CleanUp.ReferenceOTU83105	1.40522	-1.00206	0.493839	-2.02912	0.0424465	0.0814541	Unassigned	NA	NA	NA	NA	NA	NA
New.CleanUp.ReferenceOTU20238	1.77085	1.23281	0.608449	2.02616	0.0427486	0.0819389	k__Bacteria	p__Fusobacteria	c__Fusobacteriia	o__Fusobacteriales	f__Leptotrichiaceae	g__	s__
175298	1.46663	-0.980763	0.485787	-2.01891	0.0434962	0.0830837	k__Bacteria	p__Firmicutes	c__Clostridia	o__Clostridiales	f__Ruminococcaceae	g__	s__
4346214	1.75696	1.22512	0.606771	2.01908	0.0434787	0.0830837	k__Bacteria	p__Bacteroidetes	c__Bacteroidia	o__Bacteroidales	f__Marinilabiaceae	g__	s__
512398	1.40381	-0.999763	0.494962	-2.01988	0.043396	0.0830837	k__Bacteria	p__Firmicutes	c__Clostridia	o__Clostridiales	f__	g__	s__
532521	1.78958	1.25565	0.622799	2.01614	0.0437855	0.0835402	k__Bacteria	p__Firmicutes	c__Clostridia	o__Clostridiales	f__Peptostreptococcaceae	g__Peptostreptococcus	s__
563801	1.49776	-0.983298	0.488578	-2.01257	0.0441598	0.0841574	k__Bacteria	p__Firmicutes	c__Clostridia	o__Clostridiales	f__[Mogibacteriaceae]	g__Mogibacterium	s__
537070	1.61831	-1.09283	0.543819	-2.00955	0.0444793	0.0846691	k__Bacteria	p__Bacteroidetes	c__Bacteroidia	o__Bacteroidales	f__Bacteroidaceae	g__5-7N15	s__
132784	1.58343	-1.02761	0.512124	-2.00657	0.0447952	0.0851726	k__Bacteria	p__Firmicutes	c__Clostridia	o__Clostridiales	f__Veillonellaceae	g__Phascolarctobacterium	s__
257909	1.69221	-1.05857	0.527784	-2.00569	0.0448892	0.0852534	k__Bacteria	p__Actinobacteria	c__Actinobacteria	o__Actinomycetales	f__Actinomycetaceae	g__Trueperella	s__
555741	2.16652	-1.07112	0.534816	-2.00279	0.0452003	0.0857462	k__Bacteria	p__Bacteroidetes	c__Cytophagia	o__Cytophagales	f__Cytophagaceae	g__Dyadobacter	s__
570988	2.23361	-1.05389	0.526445	-2.0019	0.0452952	0.085828	k__Bacteria	p__Proteobacteria	c__Alphaproteobacteria	o__Rhizobiales	f__Hyphomicrobiaceae	g__Devosia	s__
300854	1.97797	-1.03134	0.515723	-1.99979	0.0455234	0.0860635	k__Bacteria	p__Firmicutes	c__Clostridia	o__Clostridiales	f__Ruminococcaceae	g__	s__
4426367	1.58461	-1.02967	0.514868	-1.99987	0.045514	0.0860635	k__Bacteria	p__Cyanobacteria	c__4C0d-2	o__YS2	f__	g__	s__
303417	2.61459	-1.0938	0.547228	-1.9988	0.0456295	0.086166	k__Bacteria	p__Firmicutes	c__Clostridia	o__Clostridiales	f__Clostridiaceae	g__	s__
320468	1.47793	-1.00014	0.501174	-1.9956	0.045977	0.0866737	k__Bacteria	p__Firmicutes	c__Clostridia	o__Clostridiales	f__Lachnospiraceae	g__	s__
New.CleanUp.ReferenceOTU81425	1.38191	-1.00399	0.503282	-1.99489	0.0460552	0.0866737	k__Bacteria	p__Proteobacteria	c__Betaproteobacteria	o__Burkholderiales	f__Alcaligenaceae	g__Sutterella	s__
New.CleanUp.ReferenceOTU82778	1.53789	-1.01845	0.510523	-1.99492	0.0460516	0.0866737	k__Bacteria	p__Firmicutes	c__Clostridia	o__Clostridiales	f__Lachnospiraceae	g__	s__
New.CleanUp.ReferenceOTU59354	1.62357	-1.09906	0.551171	-1.99405	0.0461463	0.0867468	k__Bacteria	p__Tenericutes	c__Mollicutes	o__Mycoplasmatales	f__Mycoplasmataceae	g__Mycoplasma	s__
805066	1.58416	-1.03054	0.517412	-1.99172	0.0464019	0.0871284	k__Bacteria	p__Firmicutes	c__Clostridia	o__Clostridiales	f__Lachnospiraceae	g__	s__
4333154	1.70366	1.16578	0.586199	1.98872	0.0467325	0.0875509	k__Bacteria	p__Fusobacteria	c__Fusobacteriia	o__Fusobacteriales	f__Fusobacteriaceae	g__Fusobacterium	s__
158034	1.61849	-1.09496	0.550505	-1.989	0.0467011	0.0875509	k__Bacteria	p__Proteobacteria	c__Alphaproteobacteria	o__Sphingomonadales	f__Sphingomonadaceae	g__Sphingomonas	s__wittichii
4374114	1.79166	-0.972197	0.4891	-1.98773	0.0468421	0.0876571	k__Bacteria	p__Firmicutes	c__Clostridia	o__Clostridiales	f__Ruminococcaceae	g__	s__
1087966	1.65341	-1.00759	0.507139	-1.98682	0.0469422	0.0877453	k__Bacteria	p__Bacteroidetes	c__Flavobacteriia	o__Flavobacteriales	f__[Weeksellaceae]	g__Chryseobacterium	s__
New.CleanUp.ReferenceOTU71670	1.73822	1.19858	0.603468	1.98615	0.0470166	0.0877855	k__Bacteria	p__Proteobacteria	c__Gammaproteobacteria	o__Pasteurellales	f__Pasteurellaceae	NA	NA
3191490	1.38084	-1.00145	0.504533	-1.98491	0.0471548	0.0879445	k__Bacteria	p__Bacteroidetes	c__Cytophagia	o__Cytophagales	f__Cytophagaceae	g__Hymenobacter	s__
567533	1.62757	-0.977059	0.493271	-1.98078	0.0476164	0.0887056	k__Bacteria	p__Actinobacteria	c__Actinobacteria	o__Actinomycetales	f__Corynebacteriaceae	g__Corynebacterium	s__
1029165	1.72361	1.19061	0.60166	1.97887	0.0478305	0.0888052	k__Bacteria	p__Firmicutes	c__Clostridia	o__Clostridiales	f__[Tissierellaceae]	g__Anaerococcus	s__
1059729	1.72361	1.19061	0.60166	1.97887	0.0478305	0.0888052	k__Bacteria	p__Firmicutes	c__Bacilli	o__Lactobacillales	f__Carnobacteriaceae	g__Granulicatella	s__
New.CleanUp.ReferenceOTU26023	1.72361	1.19061	0.60166	1.97887	0.0478305	0.0888052	k__Bacteria	p__Cyanobacteria	c__Chloroplast	o__Streptophyta	f__	g__	s__
310003	1.94371	-0.983456	0.497321	-1.97751	0.0479845	0.0889914	k__Bacteria	p__Proteobacteria	c__Alphaproteobacteria	o__Caulobacterales	f__Caulobacteraceae	g__	s__
New.CleanUp.ReferenceOTU40723	1.5967	-1.06741	0.540377	-1.97531	0.0482331	0.0893525	k__Bacteria	p__Tenericutes	c__Mollicutes	o__RF39	f__	g__	s__
523749	1.54274	-0.978541	0.495638	-1.9743	0.0483472	0.08945	k__Bacteria	p__Firmicutes	c__Clostridia	o__Clostridiales	f__Lachnospiraceae	g__Coprococcus	s__
New.CleanUp.ReferenceOTU37815	1.51862	-0.953696	0.483154	-1.9739	0.0483936	0.08945	k__Bacteria	p__Proteobacteria	c__Gammaproteobacteria	o__Xanthomonadales	f__Xanthomonadaceae	g__	s__
570450	1.43416	-0.970643	0.491948	-1.97306	0.0484889	0.0895262	k__Bacteria	p__Firmicutes	c__Clostridia	o__Clostridiales	f__	g__	s__
442126	1.40162	-0.967136	0.490385	-1.9722	0.0485868	0.0896073	k__Bacteria	p__Bacteroidetes	c__Sphingobacteriia	o__Sphingobacteriales	f__Sphingobacteriaceae	g__Sphingobacterium	s__mizutaii
571111	1.39197	-0.973574	0.494077	-1.97049	0.0487823	0.0898679	k__Bacteria	p__Firmicutes	c__Clostridia	o__Clostridiales	f__Ruminococcaceae	g__Ruminococcus	s__flavefaciens
590209	1.37187	-1.00185	0.509142	-1.96771	0.0491011	0.0899457	k__Bacteria	p__Firmicutes	c__Clostridia	o__Clostridiales	f__	g__	s__
288681	1.45787	-0.951639	0.483675	-1.96752	0.0491236	0.0899457	k__Bacteria	p__Bacteroidetes	c__Bacteroidia	o__Bacteroidales	f__Bacteroidaceae	g__	s__
152466	1.38155	-0.979166	0.497165	-1.9695	0.0488956	0.0899457	k__Archaea	p__Euryarchaeota	c__Methanobacteria	o__Methanobacteriales	f__Methanobacteriaceae	g__Methanosphaera	s__
New.CleanUp.ReferenceOTU52274	1.53557	-0.993443	0.504981	-1.96729	0.0491501	0.0899457	k__Bacteria	p__Firmicutes	c__Bacilli	o__Bacillales	f__Staphylococcaceae	g__Staphylococcus	s__
New.CleanUp.ReferenceOTU81404	1.58295	-1.03274	0.52455	-1.96882	0.0489736	0.0899457	k__Bacteria	p__Proteobacteria	c__Betaproteobacteria	o__Burkholderiales	f__Alcaligenaceae	g__	s__
New.CleanUp.ReferenceOTU87041	1.37114	-1.0016	0.509085	-1.96745	0.0491315	0.0899457	k__Bacteria	p__Proteobacteria	c__Betaproteobacteria	o__Burkholderiales	f__Oxalobacteraceae	g__	s__
New.CleanUp.ReferenceOTU53041	2.73742	-1.14686	0.583387	-1.96587	0.0493139	0.0901459	k__Bacteria	p__Firmicutes	c__Erysipelotrichi	o__Erysipelotrichales	f__Erysipelotrichaceae	g__	s__
295861	1.543	-0.980445	0.500504	-1.95892	0.0501227	0.0915236	k__Bacteria	p__Firmicutes	c__Clostridia	o__Clostridiales	f__	g__	s__
New.CleanUp.ReferenceOTU72174	1.37	-0.98125	0.501313	-1.95736	0.0503053	0.091756	k__Bacteria	p__Firmicutes	c__Clostridia	o__Clostridiales	f__Lachnospiraceae	g__Dorea	s__
1091060	1.87457	-1.00205	0.513677	-1.95074	0.0510875	0.0930225	k__Bacteria	p__Proteobacteria	c__Alphaproteobacteria	o__Sphingomonadales	f__Sphingomonadaceae	g__Sphingomonas	s__
New.CleanUp.ReferenceOTU42478	1.39149	-0.969251	0.496914	-1.95054	0.0511119	0.0930225	k__Bacteria	p__Proteobacteria	c__Gammaproteobacteria	NA	NA	NA	NA
323481	4.83406	-1.20679	0.618897	-1.9499	0.0511875	0.093058	k__Bacteria	p__Firmicutes	c__Clostridia	o__Clostridiales	f__Ruminococcaceae	g__	s__
272591	3.17137	-1.12576	0.578024	-1.94761	0.0514621	0.0933712	k__Bacteria	p__Bacteroidetes	c__Flavobacteriia	o__Flavobacteriales	f__Flavobacteriaceae	g__Flavobacterium	s__
337345	1.43435	-0.966436	0.496359	-1.94705	0.0515288	0.0933712	k__Bacteria	p__Proteobacteria	c__Alphaproteobacteria	o__Rhodobacterales	f__Rhodobacteraceae	g__Anaerospora	s__
566391	1.38148	-0.952787	0.48933	-1.94713	0.0515197	0.0933712	k__Bacteria	p__Firmicutes	c__Clostridia	o__Clostridiales	f__	g__	s__
296456	1.54198	-0.981275	0.504639	-1.94451	0.051834	0.0937617	k__Bacteria	p__Firmicutes	c__Clostridia	o__Clostridiales	f__Ruminococcaceae	g__	s__
2328237	1.58689	-1.03934	0.534551	-1.94432	0.0518573	0.0937617	k__Bacteria	p__Firmicutes	c__Clostridia	o__Clostridiales	f__Clostridiaceae	g__Clostridium	s__
610655	1.42451	-0.945867	0.48723	-1.94132	0.0522201	0.0943147	k__Bacteria	p__Firmicutes	c__Clostridia	o__Clostridiales	f__[Tissierellaceae]	g__	s__
567840	1.36061	-0.998025	0.515034	-1.93779	0.0526494	0.0944767	k__Bacteria	p__Proteobacteria	c__Alphaproteobacteria	o__Rhizobiales	f__Bradyrhizobiaceae	NA	NA
297337	1.36061	-0.998025	0.515034	-1.93779	0.0526494	0.0944767	k__Bacteria	p__Bacteroidetes	c__Bacteroidia	o__Bacteroidales	f__	g__	s__
367813	1.53915	-0.979995	0.505734	-1.93777	0.0526517	0.0944767	k__Bacteria	p__Firmicutes	c__Clostridia	o__Clostridiales	f__Lachnospiraceae	g__	s__
585984	1.36061	-0.998025	0.515034	-1.93779	0.0526494	0.0944767	k__Bacteria	p__TM7	c__TM7-3	o__	f__	g__	s__
New.CleanUp.ReferenceOTU19814	1.36061	-0.998025	0.515034	-1.93779	0.0526494	0.0944767	k__Bacteria	p__Proteobacteria	c__Deltaproteobacteria	o__	f__	g__	s__
New.CleanUp.ReferenceOTU58425	1.55418	-0.968829	0.499535	-1.93946	0.0524452	0.0944767	k__Bacteria	p__Firmicutes	c__Erysipelotrichi	o__Erysipelotrichales	f__Erysipelotrichaceae	g__Erysipelothrix	s__
509709	2.13615	-0.957434	0.494825	-1.93489	0.0530032	0.0950046	k__Bacteria	p__Firmicutes	c__Clostridia	o__Clostridiales	f__Lachnospiraceae	g__	s__
153701	1.35947	-0.979861	0.507028	-1.93256	0.0532907	0.0951087	k__Bacteria	p__TM7	c__TM7-3	o__EW055	f__	g__	s__
1035392	1.3597	-0.979938	0.507046	-1.93264	0.0532806	0.0951087	k__Bacteria	p__Firmicutes	c__Clostridia	o__Clostridiales	f__Ruminococcaceae	g__	s__
413256	1.35947	-0.979861	0.507028	-1.93256	0.0532907	0.0951087	k__Bacteria	p__Bacteroidetes	c__Flavobacteriia	o__Flavobacteriales	f__Flavobacteriaceae	g__Flavobacterium	s__
New.CleanUp.ReferenceOTU66776	1.35988	-0.98	0.507061	-1.93271	0.0532725	0.0951087	k__Bacteria	p__Bacteroidetes	c__Bacteroidia	o__Bacteroidales	f__S24-7	g__	s__
539735	1.94485	-0.986763	0.511359	-1.92969	0.0536456	0.0956392	k__Bacteria	p__Actinobacteria	c__Actinobacteria	o__Actinomycetales	f__Dietziaceae	g__Dietzia	s__
1122077	1.54915	-0.967476	0.502005	-1.92722	0.0539516	0.0957391	k__Bacteria	p__Proteobacteria	c__Gammaproteobacteria	o__Alteromonadales	f__[Chromatiaceae]	g__	s__
4375466	1.37023	-0.954722	0.495365	-1.92731	0.0539409	0.0957391	k__Bacteria	p__Actinobacteria	c__Actinobacteria	o__Actinomycetales	f__Cellulomonadaceae	g__Demequina	s__
845291	1.3697	-0.95457	0.49532	-1.92718	0.0539574	0.0957391	k__Bacteria	p__Firmicutes	c__Clostridia	o__Clostridiales	f__	g__	s__
568991	1.36868	-0.954273	0.495234	-1.92691	0.0539904	0.0957391	k__Bacteria	p__Actinobacteria	c__Actinobacteria	o__Actinomycetales	f__Beutenbergiaceae	g__Salana	s__multivorans
New.CleanUp.ReferenceOTU62814	1.46398	-0.933816	0.484342	-1.92801	0.0538536	0.0957391	k__Bacteria	p__Firmicutes	c__Clostridia	o__Clostridiales	f__Lachnospiraceae	NA	NA
4347871	1.38053	-0.947787	0.492415	-1.92477	0.0542576	0.0960076	k__Bacteria	p__Tenericutes	c__RF3	o__ML615J-28	f__	g__	s__
New.CleanUp.ReferenceOTU56858	1.6019	1.06089	0.551072	1.92514	0.0542115	0.0960076	k__Bacteria	p__Tenericutes	c__Mollicutes	o__Mycoplasmatales	f__Mycoplasmataceae	g__Mycoplasma	s__
519733	1.67809	-0.940077	0.489322	-1.92118	0.0547088	0.0967027	k__Bacteria	p__Tenericutes	c__Mollicutes	o__Anaeroplasmatales	f__Anaeroplasmataceae	g__Anaeroplasma	s__
521135	1.55347	-0.972494	0.506414	-1.92035	0.0548132	0.0967841	k__Bacteria	p__Bacteroidetes	c__Flavobacteriia	o__Flavobacteriales	f__Flavobacteriaceae	g__	s__
250288	1.6575	1.12156	0.584563	1.91863	0.0550307	0.0967858	k__Bacteria	p__Firmicutes	c__Clostridia	o__Clostridiales	f__Peptostreptococcaceae	g__	s__
149506	1.54941	-0.969435	0.505205	-1.91889	0.0549977	0.0967858	k__Bacteria	p__TM7	c__TM7-3	o__	f__	g__	s__
153647	1.35988	-0.958344	0.499485	-1.91867	0.0550265	0.0967858	k__Archaea	p__Euryarchaeota	c__Methanobacteria	o__Methanobacteriales	f__Methanobacteriaceae	g__Methanosphaera	s__
New.CleanUp.ReferenceOTU70175	1.44488	-0.954319	0.49743	-1.9185	0.0550476	0.0967858	k__Bacteria	p__Proteobacteria	c__Betaproteobacteria	o__Burkholderiales	f__Comamonadaceae	g__Acidovorax	NA
New.CleanUp.ReferenceOTU37043	1.59022	-1.04588	0.546312	-1.91444	0.0555636	0.0975894	k__Bacteria	p__Proteobacteria	c__Gammaproteobacteria	o__Pseudomonadales	f__Moraxellaceae	g__Moraxella	s__
4441638	1.5496	-0.970879	0.507671	-1.91242	0.0558229	0.0979411	k__Bacteria	p__Proteobacteria	c__Gammaproteobacteria	o__Pseudomonadales	f__Pseudomonadaceae	g__	s__
922362	1.55497	-0.975905	0.510986	-1.90985	0.0561527	0.0980669	k__Bacteria	p__Actinobacteria	c__Actinobacteria	o__Actinomycetales	f__Pseudonocardiaceae	g__Saccharopolyspora	s__
55494	1.54948	-0.971244	0.50851	-1.90998	0.0561358	0.0980669	k__Bacteria	p__Bacteroidetes	c__Bacteroidia	o__Bacteroidales	f__Porphyromonadaceae	g__Paludibacter	s__
206826	1.58544	-1.04205	0.545674	-1.90965	0.0561786	0.0980669	k__Bacteria	p__Actinobacteria	c__Actinobacteria	o__Actinomycetales	f__Brevibacteriaceae	g__Brevibacterium	s__
313816	1.35916	-0.955982	0.500714	-1.90924	0.0562315	0.0980669	k__Bacteria	p__Firmicutes	c__Clostridia	o__Clostridiales	f__Ruminococcaceae	g__	s__
294518	1.85719	-0.90444	0.47398	-1.90818	0.0563678	0.0980669	k__Bacteria	p__Firmicutes	c__Clostridia	o__Clostridiales	f__Lachnospiraceae	g__Butyrivibrio	s__
576694	1.53018	-0.943173	0.493893	-1.90967	0.0561755	0.0980669	k__Bacteria	p__Firmicutes	c__Clostridia	o__Clostridiales	f__[Mogibacteriaceae]	g__	s__
New.ReferenceOTU730	1.53759	-0.981423	0.514138	-1.90887	0.0562787	0.0980669	k__Bacteria	p__Bacteroidetes	c__Sphingobacteriia	o__Sphingobacteriales	f__Sphingobacteriaceae	g__	s__
New.CleanUp.ReferenceOTU62178	1.55156	-0.973281	0.509971	-1.9085	0.0563265	0.0980669	k__Bacteria	p__[Thermi]	c__Deinococci	o__Deinococcales	f__Trueperaceae	g__B-42	s__
529940	1.49571	-0.93564	0.490794	-1.90638	0.0566009	0.0982663	k__Bacteria	p__Firmicutes	c__Clostridia	o__Clostridiales	f__Ruminococcaceae	g__	s__
New.CleanUp.ReferenceOTU71888	1.58244	-1.03963	0.545272	-1.90662	0.0565697	0.0982663	k__Bacteria	p__TM7	c__TM7-3	o__CW040	f__F16	g__	s__
299833	1.83049	-0.965158	0.506888	-1.90408	0.0568991	0.0982696	k__Bacteria	p__Firmicutes	c__Clostridia	o__Clostridiales	f__Ruminococcaceae	g__	s__
4375734	1.34935	-0.977013	0.512998	-1.90452	0.0568429	0.0982696	k__Bacteria	p__Proteobacteria	c__Deltaproteobacteria	o__Desulfobacterales	f__Desulfobulbaceae	g__Desulfobulbus	s__
1075600	1.34935	-0.977013	0.512998	-1.90452	0.0568429	0.0982696	k__Bacteria	p__Proteobacteria	c__Alphaproteobacteria	o__Rhizobiales	f__Rhizobiaceae	g__Agrobacterium	s__
518552	1.37856	-0.943135	0.49504	-1.90517	0.056758	0.0982696	k__Bacteria	p__Proteobacteria	c__Alphaproteobacteria	o__RF32	f__	g__	s__
593890	1.34935	-0.977013	0.512998	-1.90452	0.0568429	0.0982696	k__Bacteria	p__TM7	c__TM7-3	o__EW055	f__	g__	s__
New.ReferenceOTU706	2.24453	1.13991	0.598813	1.90362	0.0569603	0.0982728	k__Bacteria	p__Proteobacteria	c__Gammaproteobacteria	o__Pasteurellales	f__Pasteurellaceae	NA	NA
New.CleanUp.ReferenceOTU46257	1.66882	1.1254	0.592518	1.89936	0.0575172	0.0991305	k__Bacteria	p__Proteobacteria	c__Betaproteobacteria	o__Neisseriales	f__Neisseriaceae	g__	s__
291551	1.34844	-0.957606	0.505059	-1.89603	0.0579563	0.0992682	k__Bacteria	p__Actinobacteria	c__Coriobacteriia	o__Coriobacteriales	f__Coriobacteriaceae	g__	s__
111293	1.36951	-0.925473	0.487845	-1.89707	0.0578192	0.0992682	k__Bacteria	p__Firmicutes	c__Clostridia	o__Clostridiales	f__	g__	s__
553981	1.82336	1.14586	0.604107	1.89679	0.0578555	0.0992682	k__Bacteria	p__Proteobacteria	c__Alphaproteobacteria	o__Rhizobiales	f__Rhizobiaceae	g__Agrobacterium	s__
518360	1.34935	-0.957894	0.505132	-1.89632	0.0579173	0.0992682	k__Bacteria	p__Bacteroidetes	c__Bacteroidia	o__Bacteroidales	f__Bacteroidaceae	g__Bacteroides	s__
New.CleanUp.ReferenceOTU66045	1.56813	-1.0174	0.536118	-1.89772	0.0577332	0.0992682	k__Bacteria	p__Proteobacteria	c__Gammaproteobacteria	o__Pasteurellales	f__Pasteurellaceae	g__Aggregatibacter	s__
New.CleanUp.ReferenceOTU99249	1.34863	-0.957666	0.505074	-1.89609	0.0579481	0.0992682	k__Bacteria	p__Bacteroidetes	c__Sphingobacteriia	o__Sphingobacteriales	f__Sphingobacteriaceae	g__	s__
New.CleanUp.ReferenceOTU38652	1.41131	-0.916897	0.483765	-1.89534	0.0580478	0.0993223	k__Bacteria	p__TM7	c__TM7-3	o__	f__	g__	s__
269907	1.65691	1.11916	0.590991	1.89369	0.058266	0.0995928	k__Bacteria	p__Bacteroidetes	c__Bacteroidia	o__Bacteroidales	f__[Paraprevotellaceae]	g__[Prevotella]	s__
New.CleanUp.ReferenceOTU98306	1.55081	-0.976471	0.517393	-1.88729	0.0591211	0.10095	k__Bacteria	p__Firmicutes	c__Bacilli	o__Lactobacillales	f__Enterococcaceae	g__Vagococcus	s__
4353325	1.45167	-0.939862	0.499181	-1.88281	0.0597266	0.101879	k__Bacteria	p__Proteobacteria	c__Alphaproteobacteria	o__Sphingomonadales	f__Sphingomonadaceae	g__	s__
389566	1.54854	-0.975915	0.519487	-1.87861	0.0602974	0.102747	k__Bacteria	p__Firmicutes	c__Clostridia	o__Clostridiales	f__Ruminococcaceae	g__	s__
31902	1.63525	1.09008	0.58051	1.8778	0.0604081	0.10283	k__Bacteria	p__Proteobacteria	c__Gammaproteobacteria	o__Pasteurellales	f__Pasteurellaceae	NA	NA
New.CleanUp.ReferenceOTU43336	1.3479	-0.933952	0.497584	-1.87697	0.0605217	0.102918	k__Bacteria	p__Bacteroidetes	c__Sphingobacteriia	o__Sphingobacteriales	f__Sphingobacteriaceae	g__	s__
160548	1.55651	-0.9833	0.524157	-1.87596	0.0606603	0.103048	k__Bacteria	p__Firmicutes	c__Bacilli	o__Lactobacillales	f__Lactobacillaceae	NA	NA
660214	1.42135	-0.901415	0.482123	-1.86968	0.0615284	0.103946	k__Bacteria	p__Firmicutes	c__Clostridia	o__Clostridiales	f__Lachnospiraceae	g__Coprococcus	s__
334538	1.55152	-0.979666	0.523485	-1.87143	0.0612855	0.103946	k__Bacteria	p__TM7	c__TM7-3	o__CW040	f__F16	g__	s__
New.CleanUp.ReferenceOTU9203	1.33809	-0.955434	0.510963	-1.86987	0.0615022	0.103946	k__Bacteria	p__Bacteroidetes	c__Sphingobacteriia	o__Sphingobacteriales	f__Sphingobacteriaceae	g__Pedobacter	s__
New.CleanUp.ReferenceOTU37282	1.45466	-0.900811	0.481868	-1.86941	0.0615653	0.103946	k__Bacteria	p__Firmicutes	c__Clostridia	o__Clostridiales	f__Lachnospiraceae	g__	s__
New.CleanUp.ReferenceOTU85374	1.33809	-0.955434	0.510963	-1.86987	0.0615022	0.103946	k__Bacteria	p__Actinobacteria	c__Actinobacteria	o__Actinomycetales	f__Microbacteriaceae	g__Leucobacter	s__
New.CleanUp.ReferenceOTU99371	1.33809	-0.955434	0.510963	-1.86987	0.0615022	0.103946	k__Bacteria	p__Proteobacteria	c__Gammaproteobacteria	o__Oceanospirillales	f__Halomonadaceae	g__Candidatus Portiera	s__
356073	1.4013	-0.921507	0.493487	-1.86734	0.0618544	0.104328	k__Bacteria	p__Firmicutes	c__Clostridia	o__Clostridiales	f__	g__	s__
568968	1.55366	-0.982346	0.526338	-1.86638	0.0619884	0.104448	k__Bacteria	p__Firmicutes	c__Clostridia	o__Clostridiales	f__	g__	s__
342464	1.33809	-0.934808	0.503169	-1.85784	0.0631919	0.106203	k__Bacteria	p__Firmicutes	c__Clostridia	o__Clostridiales	f__Ruminococcaceae	g__	s__
291710	1.3379	-0.934751	0.503154	-1.85778	0.0631998	0.106203	k__Bacteria	p__Firmicutes	c__Clostridia	o__Clostridiales	f__Lachnospiraceae	g__Epulopiscium	s__
301109	1.33737	-0.934591	0.503111	-1.85762	0.0632224	0.106203	k__Bacteria	p__Tenericutes	c__Mollicutes	o__RF39	f__	g__	s__
761172	1.63598	1.08848	0.587091	1.85402	0.063737	0.106813	k__Bacteria	p__Tenericutes	c__Mollicutes	o__Mycoplasmatales	f__Mycoplasmataceae	g__Mycoplasma	s__
1667532	1.66038	-0.908025	0.489671	-1.85436	0.063688	0.106813	k__Bacteria	p__Actinobacteria	c__Actinobacteria	o__Actinomycetales	f__Intrasporangiaceae	g__	s__
New.CleanUp.ReferenceOTU96819	1.55947	1.01713	0.548697	1.85373	0.0637784	0.106813	k__Bacteria	p__Proteobacteria	c__Gammaproteobacteria	o__Pasteurellales	f__Pasteurellaceae	g__Pasteurella	s__multocida
654307	1.62357	1.08213	0.585477	1.8483	0.0645596	0.107851	k__Bacteria	p__Firmicutes	c__Clostridia	o__Clostridiales	f__[Tissierellaceae]	g__Peptoniphilus	s__
New.CleanUp.ReferenceOTU41835	1.5112	-0.926976	0.501594	-1.84806	0.0645934	0.107851	k__Bacteria	p__Tenericutes	c__Mollicutes	o__Acholeplasmatales	f__Acholeplasmataceae	g__Acholeplasma	s__
New.CleanUp.ReferenceOTU49347	1.62357	1.08213	0.585477	1.8483	0.0645596	0.107851	k__Bacteria	p__Actinobacteria	c__Actinobacteria	o__Actinomycetales	f__Microbacteriaceae	NA	NA
527777	1.77947	1.09467	0.592699	1.84693	0.064757	0.108015	k__Bacteria	p__Proteobacteria	c__Alphaproteobacteria	o__Rhizobiales	f__Aurantimonadaceae	g__	s__
668790	1.75116	-0.919144	0.497851	-1.84622	0.0648601	0.108064	k__Bacteria	p__Actinobacteria	c__Actinobacteria	o__Actinomycetales	f__Propionibacteriaceae	g__	s__
New.CleanUp.ReferenceOTU3291	1.46595	-0.928664	0.503114	-1.84583	0.0649169	0.108064	k__Bacteria	p__Bacteroidetes	c__[Saprospirae]	o__[Saprospirales]	f__	g__	s__
529810	2.0776	-0.958086	0.519286	-1.84501	0.0650367	0.108155	k__Bacteria	p__Firmicutes	c__Clostridia	o__Clostridiales	f__Lachnospiraceae	g__Anaerostipes	s__
350865	1.42018	-0.89765	0.486713	-1.84431	0.0651379	0.108215	k__Bacteria	p__Firmicutes	c__Clostridia	o__Clostridiales	f__Lachnospiraceae	g__Lachnospira	s__
825153	1.34699	-0.902494	0.491958	-1.8345	0.0665804	0.110501	k__Bacteria	p__Firmicutes	c__Clostridia	o__Clostridiales	f__[Mogibacteriaceae]	g__Mogibacterium	s__
New.CleanUp.ReferenceOTU16183	1.32684	-0.933255	0.508916	-1.83381	0.0666825	0.11056	k__Bacteria	p__Bacteroidetes	c__Sphingobacteriia	o__Sphingobacteriales	f__Sphingobacteriaceae	g__Sphingobacterium	s__
849440	1.33688	-0.908902	0.495802	-1.83319	0.0667737	0.1106	k__Archaea	p__Euryarchaeota	c__Methanobacteria	o__Methanobacteriales	f__Methanobacteriaceae	g__Methanobrevibacter	s__
New.CleanUp.ReferenceOTU72773	1.38963	-0.895262	0.488635	-1.83217	0.0669266	0.110743	k__Bacteria	p__Firmicutes	c__Erysipelotrichi	o__Erysipelotrichales	f__Erysipelotrichaceae	g__	s__
528410	1.5084	-0.926953	0.506167	-1.83132	0.067053	0.110841	k__Bacteria	p__Firmicutes	c__Erysipelotrichi	o__Erysipelotrichales	f__Erysipelotrichaceae	g__[Eubacterium]	s__dolichum
891635	1.43349	-0.883645	0.482823	-1.83016	0.0672254	0.111016	k__Bacteria	p__Bacteroidetes	c__Flavobacteriia	o__Flavobacteriales	f__[Weeksellaceae]	g__Chryseobacterium	s__
686789	1.35831	-0.893925	0.48867	-1.8293	0.0673547	0.111118	k__Bacteria	p__Firmicutes	c__Bacilli	o__Lactobacillales	f__Carnobacteriaceae	g__Carnobacterium	s__
4345516	1.55239	-0.987007	0.540794	-1.82511	0.0679845	0.111683	k__Bacteria	p__Firmicutes	c__Clostridia	o__Clostridiales	f__Ruminococcaceae	g__	s__
9349	1.55239	-0.987007	0.540794	-1.82511	0.0679845	0.111683	k__Bacteria	p__Proteobacteria	c__Gammaproteobacteria	o__Aeromonadales	f__Succinivibrionaceae	g__Ruminobacter	s__
312814	1.33724	-0.906976	0.497032	-1.82478	0.0680335	0.111683	k__Bacteria	p__Firmicutes	c__Clostridia	o__Clostridiales	f__	g__	s__
370056	1.55239	-0.987007	0.540794	-1.82511	0.0679845	0.111683	k__Bacteria	p__Firmicutes	c__Bacilli	o__Lactobacillales	f__Aerococcaceae	g__Marinilactibacillus	s__psychrotolerans
512702	1.52058	-0.911966	0.499369	-1.82624	0.0678146	0.111683	k__Bacteria	p__Bacteroidetes	c__Bacteroidia	o__Bacteroidales	f__Bacteroidaceae	g__	s__
New.CleanUp.ReferenceOTU68895	1.52088	-0.912897	0.500522	-1.82389	0.0681686	0.111794	k__Bacteria	p__Firmicutes	c__Clostridia	o__Clostridiales	f__	g__	s__
New.CleanUp.ReferenceOTU6959	1.5332	0.982326	0.539563	1.82059	0.0686686	0.112445	k__Bacteria	p__Tenericutes	c__Mollicutes	o__Mycoplasmatales	f__Mycoplasmataceae	g__Mycoplasma	s__
New.CleanUp.ReferenceOTU23690	1.34593	-0.899022	0.493877	-1.82033	0.0687081	0.112445	k__Bacteria	p__Firmicutes	c__Erysipelotrichi	o__Erysipelotrichales	f__Erysipelotrichaceae	g__p-75-a5	s__
New.CleanUp.ReferenceOTU64011	1.74528	-0.898856	0.493895	-1.81993	0.0687691	0.112445	k__Bacteria	p__Firmicutes	c__Clostridia	o__Clostridiales	f__Lachnospiraceae	g__Anaerostipes	s__
New.CleanUp.ReferenceOTU90533	1.54615	-0.982024	0.539915	-1.81885	0.0689345	0.112604	k__Bacteria	p__Firmicutes	c__Clostridia	o__Clostridiales	f__	g__	s__
533999	1.32611	-0.910713	0.501173	-1.81716	0.0691922	0.112692	k__Bacteria	p__Proteobacteria	c__Gammaproteobacteria	o__Xanthomonadales	f__Xanthomonadaceae	g__Luteibacter	s__rhizovicinus
1134377	1.32611	-0.910713	0.501173	-1.81716	0.0691922	0.112692	k__Bacteria	p__Proteobacteria	c__Gammaproteobacteria	o__Enterobacteriales	f__Enterobacteriaceae	g__	s__
295485	1.32611	-0.910713	0.501173	-1.81716	0.0691922	0.112692	k__Bacteria	p__Firmicutes	c__Clostridia	o__Clostridiales	f__Ruminococcaceae	g__Faecalibacterium	s__prausnitzii
New.CleanUp.ReferenceOTU33609	1.38023	-0.872076	0.480303	-1.81568	0.0694197	0.112952	k__Bacteria	p__Actinobacteria	c__Actinobacteria	o__Actinomycetales	f__Bogoriellaceae	g__Georgenia	s__
278968	1.59773	-0.936159	0.518026	-1.80717	0.0707365	0.114981	k__Bacteria	p__Bacteroidetes	c__Flavobacteriia	o__Flavobacteriales	f__Flavobacteriaceae	g__	s__
357131	2.68058	-1.01746	0.563252	-1.80641	0.0708549	0.115061	k__Bacteria	p__Actinobacteria	c__Actinobacteria	o__Actinomycetales	f__Dietziaceae	NA	NA
New.CleanUp.ReferenceOTU86043	1.6019	1.04997	0.581398	1.80594	0.0709284	0.115068	Unassigned	NA	NA	NA	NA	NA	NA
New.CleanUp.ReferenceOTU99611	1.6008	1.04943	0.581254	1.80545	0.0710044	0.115078	k__Bacteria	p__Spirochaetes	c__Spirochaetes	o__Spirochaetales	f__Spirochaetaceae	g__Treponema	s__
1088120	1.61879	-0.96706	0.536214	-1.8035	0.0713101	0.115461	k__Bacteria	p__Bacteroidetes	c__Sphingobacteriia	o__Sphingobacteriales	f__Sphingobacteriaceae	g__Pedobacter	s__
2224378	1.5172	-0.915401	0.508239	-1.80113	0.0716832	0.115932	k__Bacteria	p__Proteobacteria	c__Alphaproteobacteria	o__Sphingomonadales	f__Erythrobacteraceae	g__	s__
New.CleanUp.ReferenceOTU61107	1.59022	1.04419	0.579862	1.80076	0.0717409	0.115932	k__Bacteria	p__Bacteroidetes	c__Bacteroidia	o__Bacteroidales	f__	g__	s__
721526	1.41122	-0.86696	0.482331	-1.79744	0.072266	0.116667	k__Bacteria	p__Firmicutes	c__Bacilli	o__Lactobacillales	f__Aerococcaceae	g__Aerococcus	s__
790972	1.52023	-0.919177	0.511791	-1.796	0.0724942	0.116922	k__Bacteria	p__Actinobacteria	c__Actinobacteria	o__Actinomycetales	f__Yaniellaceae	g__Yaniella	s__
355188	1.5184	-0.918158	0.511961	-1.79341	0.0729068	0.11746	k__Bacteria	p__Proteobacteria	c__Alphaproteobacteria	o__Rhizobiales	f__Hyphomicrobiaceae	g__Devosia	s__
4415144	1.39455	-0.919173	0.51264	-1.79302	0.0729696	0.11746	k__Bacteria	p__Bacteroidetes	c__Bacteroidia	o__Bacteroidales	f__Bacteroidaceae	g__5-7N15	s__
New.CleanUp.ReferenceOTU4007	1.52173	-0.922821	0.516909	-1.78527	0.0742179	0.119353	k__Bacteria	p__Bacteroidetes	c__Flavobacteriia	o__Flavobacteriales	f__Flavobacteriaceae	g__Flavobacterium	s__
4364814	1.44117	-0.863192	0.483772	-1.7843	0.0743755	0.119491	k__Bacteria	p__Actinobacteria	c__Actinobacteria	o__Actinomycetales	f__Corynebacteriaceae	g__Corynebacterium	s__
New.CleanUp.ReferenceOTU82416	1.33652	-0.874853	0.490519	-1.78353	0.0745007	0.119576	k__Bacteria	p__Actinobacteria	c__Actinobacteria	o__Actinomycetales	f__Micrococcaceae	g__Nesterenkonia	s__
583016	1.47678	-0.863184	0.48538	-1.77837	0.0753437	0.120464	k__Bacteria	p__Actinobacteria	c__Actinobacteria	o__Actinomycetales	f__Microbacteriaceae	NA	NA
163433	1.32539	-0.880679	0.49522	-1.77836	0.0753447	0.120464	k__Bacteria	p__Bacteroidetes	c__Bacteroidia	o__Bacteroidales	f__S24-7	g__	s__
541167	1.32539	-0.880679	0.49522	-1.77836	0.0753447	0.120464	k__Bacteria	p__Firmicutes	c__Clostridia	o__Clostridiales	f__[Mogibacteriaceae]	g__	s__
543065	1.32539	-0.880679	0.49522	-1.77836	0.0753447	0.120464	k__Bacteria	p__Proteobacteria	c__Alphaproteobacteria	o__Rhodobacterales	f__Rhodobacteraceae	g__	s__
851794	1.52054	-0.923278	0.519365	-1.7777	0.0754524	0.12052	k__Bacteria	p__Firmicutes	c__Bacilli	o__Lactobacillales	f__Lactobacillaceae	g__Lactobacillus	s__
New.CleanUp.ReferenceOTU90066	1.73588	1.04906	0.590357	1.777	0.0755687	0.12059	k__Bacteria	p__Tenericutes	c__Mollicutes	o__Mycoplasmatales	f__Mycoplasmataceae	g__Mycoplasma	s__
New.CleanUp.ReferenceOTU28212	1.76783	0.957961	0.540397	1.7727	0.0762786	0.121606	k__Bacteria	p__Proteobacteria	c__Gammaproteobacteria	o__Pasteurellales	f__Pasteurellaceae	g__Pasteurella	s__multocida
New.CleanUp.ReferenceOTU66829	1.47606	-0.863978	0.487884	-1.77087	0.0765828	0.121973	k__Bacteria	p__Firmicutes	c__Erysipelotrichi	o__Erysipelotrichales	f__Erysipelotrichaceae	g__	s__
New.CleanUp.ReferenceOTU90243	1.44439	-0.864073	0.48824	-1.76977	0.0767655	0.122147	k__Bacteria	p__Actinobacteria	c__Actinobacteria	o__Actinomycetales	f__Corynebacteriaceae	g__Corynebacterium	s__variabile
New.CleanUp.ReferenceOTU1737	1.68704	-0.949935	0.538504	-1.76403	0.0777275	0.123559	k__Bacteria	p__Proteobacteria	c__Gammaproteobacteria	o__Alteromonadales	f__Idiomarinaceae	g__	s__
4362470	3.95865	1.22075	0.692647	1.76245	0.0779937	0.123864	k__Bacteria	p__Proteobacteria	c__Gammaproteobacteria	o__Pasteurellales	f__Pasteurellaceae	NA	NA
344358	1.51435	-0.921397	0.524298	-1.75739	0.0788511	0.125105	k__Bacteria	p__Firmicutes	c__Clostridia	o__Clostridiales	f__Lachnospiraceae	g__Shuttleworthia	s__
323303	1.59598	-0.844787	0.481101	-1.75595	0.0790977	0.125377	k__Bacteria	p__Bacteroidetes	c__Bacteroidia	o__Bacteroidales	f__[Paraprevotellaceae]	g__[Prevotella]	s__
New.CleanUp.ReferenceOTU47070	1.90935	-0.920322	0.5243	-1.75534	0.0792018	0.125422	k__Bacteria	p__Proteobacteria	c__Gammaproteobacteria	o__Pseudomonadales	f__Moraxellaceae	g__Moraxella	s__
633148	1.52322	-0.930013	0.530046	-1.75459	0.0793297	0.125504	k__Bacteria	p__Bacteroidetes	c__Sphingobacteriia	o__Sphingobacteriales	f__Sphingobacteriaceae	g__	s__
373928	1.47804	-0.868094	0.495589	-1.75164	0.0798358	0.126185	k__Bacteria	p__Firmicutes	c__Clostridia	o__Clostridiales	f__	g__	s__
321214	1.34479	-0.858901	0.49057	-1.75082	0.0799766	0.126287	k__Bacteria	p__Firmicutes	c__Clostridia	o__Clostridiales	f__Lachnospiraceae	g__	s__
1074801	1.72504	-0.888221	0.508945	-1.74522	0.0809465	0.127697	k__Bacteria	p__Proteobacteria	c__Alphaproteobacteria	o__Sphingomonadales	f__Sphingomonadaceae	g__Sphingomonas	s__
531808	2.56159	-0.986029	0.565882	-1.74246	0.0814272	0.128333	k__Bacteria	p__Firmicutes	c__Clostridia	o__Clostridiales	f__Ruminococcaceae	g__	s__
New.CleanUp.ReferenceOTU23901	1.52352	-0.93293	0.536508	-1.73889	0.0820536	0.129197	k__Bacteria	p__Proteobacteria	c__Gammaproteobacteria	o__Pseudomonadales	f__Moraxellaceae	g__Moraxella	s__
812921	2.94757	-0.98388	0.567124	-1.73486	0.0827656	0.130006	k__Bacteria	p__Proteobacteria	c__Alphaproteobacteria	o__Rhodobacterales	f__Rhodobacteraceae	g__Paracoccus	s__marcusii
New.CleanUp.ReferenceOTU12427	1.51934	-0.929662	0.535935	-1.73465	0.0828023	0.130006	k__Bacteria	p__Firmicutes	c__Clostridia	o__Clostridiales	f__Ruminococcaceae	g__	s__
New.CleanUp.ReferenceOTU48634	1.51934	-0.929662	0.535935	-1.73465	0.0828023	0.130006	k__Bacteria	p__Tenericutes	c__Mollicutes	o__Acholeplasmatales	f__Acholeplasmataceae	g__	s__
798861	1.47606	-0.869186	0.50128	-1.73393	0.0829299	0.130083	k__Bacteria	p__Bacteroidetes	c__Cytophagia	o__Cytophagales	f__Cytophagaceae	g__Hymenobacter	s__
335772	1.75915	-0.93842	0.541681	-1.73242	0.0831987	0.130349	k__Bacteria	p__Bacteroidetes	c__Flavobacteriia	o__Flavobacteriales	f__[Weeksellaceae]	g__Chryseobacterium	s__
New.CleanUp.ReferenceOTU15569	1.40778	-0.85793	0.495314	-1.73209	0.0832567	0.130349	k__Bacteria	p__Proteobacteria	c__Gammaproteobacteria	o__Oceanospirillales	NA	NA	NA
New.CleanUp.ReferenceOTU78821	1.36997	-0.835271	0.482571	-1.73088	0.0834738	0.130566	k__Bacteria	p__Actinobacteria	c__Actinobacteria	o__Actinomycetales	f__Microbacteriaceae	NA	NA
4333288	1.58061	-0.904347	0.522613	-1.73043	0.083553	0.130566	k__Bacteria	p__Proteobacteria	c__Gammaproteobacteria	o__Alteromonadales	f__[Chromatiaceae]	g__Rheinheimera	s__
841344	1.51352	-0.925093	0.535135	-1.72871	0.0838608	0.130924	k__Bacteria	p__Firmicutes	c__Clostridia	o__Clostridiales	f__[Tissierellaceae]	g__1-68	s__
524543	1.93244	-0.860163	0.498541	-1.72536	0.0844623	0.131739	k__Bacteria	p__Actinobacteria	c__Actinobacteria	o__Actinomycetales	f__Yaniellaceae	g__Yaniella	s__
410908	1.68996	1.00608	0.583403	1.72451	0.084616	0.131855	k__Bacteria	p__Actinobacteria	c__Actinobacteria	o__Actinomycetales	f__Corynebacteriaceae	g__Corynebacterium	s__
521073	1.88006	-0.892083	0.518186	-1.72155	0.085151	0.132315	k__Bacteria	p__Proteobacteria	c__Alphaproteobacteria	o__Rhizobiales	f__Rhizobiaceae	g__Agrobacterium	s__
530866	1.47282	-0.868479	0.504469	-1.72157	0.085147	0.132315	k__Bacteria	p__Firmicutes	c__Clostridia	o__Clostridiales	f__Lachnospiraceae	g__	s__
New.CleanUp.ReferenceOTU25078	3.79614	1.07828	0.626217	1.72189	0.0850891	0.132315	k__Bacteria	p__Proteobacteria	c__Gammaproteobacteria	o__Pseudomonadales	f__Moraxellaceae	g__Moraxella	s__
New.CleanUp.ReferenceOTU17151	1.47678	-0.871353	0.506515	-1.72029	0.0853796	0.132546	k__Bacteria	p__Bacteroidetes	c__Bacteroidia	o__Bacteroidales	f__[Paraprevotellaceae]	g__[Prevotella]	s__
4306005	1.3241	-0.842388	0.490929	-1.71591	0.0861792	0.133662	k__Bacteria	p__Bacteroidetes	c__Bacteroidia	o__Bacteroidales	f__	g__	s__
3801106	1.45048	-0.867854	0.507787	-1.70909	0.0874339	0.135329	k__Bacteria	p__Proteobacteria	c__Alphaproteobacteria	o__Rhizobiales	f__Hyphomicrobiaceae	g__Devosia	s__
4368451	1.48633	-0.852126	0.498686	-1.70874	0.0874989	0.135329	k__Bacteria	p__Proteobacteria	c__Alphaproteobacteria	o__Rhizobiales	f__Phyllobacteriaceae	NA	NA
951214	1.48742	-0.853086	0.499235	-1.70879	0.0874901	0.135329	k__Bacteria	p__Actinobacteria	c__Actinobacteria	o__Actinomycetales	f__Pseudonocardiaceae	g__Saccharopolyspora	s__
New.CleanUp.ReferenceOTU47983	1.49383	0.933362	0.546375	1.70828	0.0875841	0.135335	k__Bacteria	p__Tenericutes	c__Mollicutes	o__Mycoplasmatales	f__Mycoplasmataceae	g__Ureaplasma	s__
529192	1.33663	-0.831917	0.487277	-1.70728	0.0877704	0.13537	k__Bacteria	p__Firmicutes	c__Clostridia	o__Clostridiales	f__	g__	s__
551305	1.45056	-0.867187	0.507809	-1.7077	0.0876917	0.13537	k__Bacteria	p__Actinobacteria	c__Actinobacteria	o__Bifidobacteriales	f__Bifidobacteriaceae	g__Bifidobacterium	s__
4357657	1.6739	-0.818116	0.479482	-1.70625	0.0879615	0.135474	k__Bacteria	p__Firmicutes	c__Clostridia	o__Clostridiales	f__Clostridiaceae	g__Clostridium	s__
New.CleanUp.ReferenceOTU37584	1.51231	-0.842522	0.493847	-1.70604	0.088001	0.135474	k__Bacteria	p__Actinobacteria	c__Actinobacteria	o__Actinomycetales	f__Micrococcaceae	g__	s__
2094567	1.42123	-0.843517	0.494618	-1.70539	0.0881213	0.135534	k__Bacteria	p__Firmicutes	c__Clostridia	o__Clostridiales	f__Clostridiaceae	g__Clostridium	s__
99828	1.48756	-0.854622	0.501388	-1.70451	0.0882855	0.13566	k__Bacteria	p__Bacteroidetes	c__[Saprospirae]	o__[Saprospirales]	f__Saprospiraceae	g__	s__
963779	4.05863	-0.983161	0.577052	-1.70377	0.088425	0.135749	k__Bacteria	p__Proteobacteria	c__Alphaproteobacteria	o__Rhizobiales	f__Rhizobiaceae	g__Agrobacterium	s__
569551	1.36617	-0.829311	0.487232	-1.70209	0.0887392	0.136105	k__Bacteria	p__Proteobacteria	c__Betaproteobacteria	o__Burkholderiales	f__Alcaligenaceae	g__Pigmentiphaga	s__
524439	1.46649	-0.80945	0.477047	-1.69679	0.0897357	0.137506	k__Bacteria	p__Firmicutes	c__Clostridia	o__Clostridiales	f__Ruminococcaceae	g__	s__
New.CleanUp.ReferenceOTU96173	1.49898	0.93361	0.550552	1.69577	0.0899292	0.137675	k__Bacteria	p__Tenericutes	c__Mollicutes	o__Mycoplasmatales	f__Mycoplasmataceae	g__Mycoplasma	s__
240333	1.33688	-0.828675	0.48974	-1.69207	0.0906326	0.138624	k__Bacteria	p__Proteobacteria	c__Alphaproteobacteria	o__Rhizobiales	f__Rhizobiaceae	g__Agrobacterium	s__
798164	1.37908	-0.814812	0.481942	-1.69068	0.090897	0.138645	k__Bacteria	p__Firmicutes	c__Clostridia	o__Clostridiales	f__	g__	s__
322231	1.33445	-0.828048	0.489517	-1.69156	0.0907299	0.138645	k__Bacteria	p__Firmicutes	c__Clostridia	o__Clostridiales	f__Lachnospiraceae	g__Coprococcus	s__
New.CleanUp.ReferenceOTU9849	1.3455	-0.817581	0.483522	-1.69089	0.0908582	0.138645	k__Bacteria	p__Firmicutes	c__Erysipelotrichi	o__Erysipelotrichales	f__Erysipelotrichaceae	g__Bulleidia	s__
266210	1.48629	-0.858238	0.508256	-1.68859	0.0912972	0.139127	k__Bacteria	p__Firmicutes	c__Clostridia	o__Clostridiales	f__Veillonellaceae	g__Megasphaera	s__
585480	1.4863	-0.858448	0.508631	-1.68776	0.0914573	0.139244	k__Bacteria	p__Firmicutes	c__Clostridia	o__Clostridiales	f__Lachnospiraceae	g__Anaerostipes	s__
2571648	1.48535	-0.858487	0.509657	-1.68444	0.0920967	0.140088	k__Bacteria	p__Proteobacteria	c__Alphaproteobacteria	o__Rhizobiales	f__Phyllobacteriaceae	NA	NA
545986	1.48344	-0.856955	0.508975	-1.68369	0.0922419	0.140181	k__Bacteria	p__Actinobacteria	c__Actinobacteria	o__Actinomycetales	f__Jonesiaceae	g__Jonesia	s__
New.CleanUp.ReferenceOTU61208	1.66816	0.974544	0.579379	1.68205	0.0925594	0.140534	k__Bacteria	p__Firmicutes	c__Bacilli	o__Lactobacillales	f__Streptococcaceae	g__Streptococcus	s__
553352	1.43176	-0.826148	0.492198	-1.67849	0.0932517	0.14144	k__Bacteria	p__Firmicutes	c__Bacilli	o__Lactobacillales	f__Lactobacillaceae	g__Lactobacillus	s__
522927	1.74771	-0.801743	0.477894	-1.67766	0.0934138	0.14144	k__Bacteria	p__Firmicutes	c__Clostridia	o__Clostridiales	f__	g__	s__
531614	1.48252	-0.857688	0.511277	-1.67754	0.0934371	0.14144	k__Bacteria	p__Bacteroidetes	c__Bacteroidia	o__Bacteroidales	f__Prevotellaceae	g__Prevotella	s__copri
208996	1.48498	-0.860018	0.51276	-1.67723	0.0934968	0.14144	k__Bacteria	p__Firmicutes	c__Clostridia	o__Clostridiales	f__Lachnospiraceae	g__	s__
New.CleanUp.ReferenceOTU53955	1.48898	-0.86395	0.515411	-1.67624	0.0936921	0.141606	k__Bacteria	p__Firmicutes	c__Clostridia	o__Clostridiales	f__Lachnospiraceae	NA	NA
291117	1.46564	-0.829322	0.495323	-1.67431	0.0940704	0.142048	k__Bacteria	p__Firmicutes	c__Clostridia	o__Clostridiales	f__Ruminococcaceae	g__	s__
587804	1.34554	-0.814145	0.486474	-1.67356	0.0942165	0.142139	k__Bacteria	p__Proteobacteria	c__Betaproteobacteria	o__Burkholderiales	f__Comamonadaceae	g__	s__
732303	1.46325	0.895468	0.535336	1.67272	0.0943823	0.14226	k__Bacteria	p__Bacteroidetes	c__Flavobacteriia	o__Flavobacteriales	f__[Weeksellaceae]	NA	NA
1003206	2.21421	-0.878061	0.525217	-1.67181	0.0945625	0.142402	k__Bacteria	p__Proteobacteria	c__Alphaproteobacteria	o__Sphingomonadales	f__Sphingomonadaceae	g__Sphingomonas	s__
4377373	1.46336	0.895042	0.536199	1.66923	0.0950713	0.143038	k__Bacteria	p__Tenericutes	c__Mollicutes	o__Mycoplasmatales	f__Mycoplasmataceae	g__Ureaplasma	s__
New.CleanUp.ReferenceOTU79684	1.49601	0.929274	0.557519	1.6668	0.0955533	0.143633	k__Bacteria	p__Bacteroidetes	c__Flavobacteriia	o__Flavobacteriales	f__[Weeksellaceae]	g__	s__
576724	1.48701	-0.864613	0.519015	-1.66587	0.0957386	0.143781	k__Bacteria	p__Firmicutes	c__Bacilli	o__Bacillales	f__Bacillaceae	g__Bacillus	s__
529368	1.54588	-0.78998	0.47568	-1.66074	0.0967662	0.145193	k__Bacteria	p__Firmicutes	c__Clostridia	o__Clostridiales	f__Lachnospiraceae	g__Blautia	s__
920846	1.48172	-0.86158	0.519863	-1.65732	0.0974543	0.146093	k__Bacteria	p__Bacteroidetes	c__[Saprospirae]	o__[Saprospirales]	f__Chitinophagaceae	g__	s__
570385	1.43486	-0.828049	0.500286	-1.65515	0.0978942	0.146488	k__Bacteria	p__Proteobacteria	c__Alphaproteobacteria	o__Rhizobiales	f__Rhizobiaceae	g__Agrobacterium	s__
347846	2.49948	0.989883	0.597986	1.65536	0.0978512	0.146488	k__Bacteria	p__Proteobacteria	c__Alphaproteobacteria	o__Sphingomonadales	f__Sphingomonadaceae	g__Sphingomonas	s__yabuuchiae
758482	1.88987	-0.811789	0.490765	-1.65413	0.0981012	0.146665	k__Bacteria	p__Firmicutes	c__Clostridia	o__Clostridiales	f__Ruminococcaceae	g__	s__
4318319	1.41195	-0.79252	0.479414	-1.6531	0.0983103	0.146846	k__Bacteria	p__Firmicutes	c__Clostridia	o__Clostridiales	f__Ruminococcaceae	g__	s__
561332	1.32436	-0.800726	0.484755	-1.65182	0.0985721	0.147104	k__Bacteria	p__Proteobacteria	c__Betaproteobacteria	o__Burkholderiales	f__Oxalobacteraceae	g__	s__
574102	1.63536	-0.807546	0.489512	-1.6497	0.0990047	0.147528	k__Bacteria	p__Proteobacteria	c__Gammaproteobacteria	o__Pseudomonadales	f__Moraxellaceae	g__Enhydrobacter	s__
580773	1.54404	0.897863	0.544306	1.64955	0.099034	0.147528	k__Bacteria	p__Bacteroidetes	c__Bacteroidia	o__Bacteroidales	f__[Paraprevotellaceae]	g__CF231	s__
1009173	1.41165	-0.808029	0.490647	-1.64687	0.0995857	0.148194	k__Bacteria	p__Actinobacteria	c__Actinobacteria	o__Actinomycetales	f__Williamsiaceae	g__Williamsia	s__
320892	1.34966	-0.830834	0.504605	-1.6465	0.0996603	0.148194	k__Bacteria	p__Bacteroidetes	c__Flavobacteriia	o__Flavobacteriales	f__Flavobacteriaceae	g__Flavobacterium	s__
New.CleanUp.ReferenceOTU92147	1.49877	0.927969	0.563902	1.64562	0.0998417	0.148198	Unassigned	NA	NA	NA	NA	NA	NA
New.CleanUp.ReferenceOTU93341	1.49877	0.927969	0.563902	1.64562	0.0998417	0.148198	k__Bacteria	p__Bacteroidetes	c__Bacteroidia	o__Bacteroidales	f__Prevotellaceae	g__Prevotella	s__
New.CleanUp.ReferenceOTU49402	1.41134	-0.807789	0.491458	-1.64366	0.100247	0.148667	k__Bacteria	p__Firmicutes	c__Clostridia	o__Clostridiales	f__	g__	s__
349640	1.49017	-0.872779	0.531628	-1.64171	0.10065	0.14884	k__Bacteria	p__Bacteroidetes	c__Flavobacteriia	o__Flavobacteriales	f__Flavobacteriaceae	g__Flavobacterium	s__
731493	1.49017	-0.872779	0.531628	-1.64171	0.10065	0.14884	k__Bacteria	p__Firmicutes	c__Clostridia	o__Clostridiales	f__	g__	s__
209511	1.38821	-0.791869	0.482447	-1.64136	0.100723	0.14884	k__Bacteria	p__Proteobacteria	c__Gammaproteobacteria	o__Pseudomonadales	f__Moraxellaceae	g__Acinetobacter	s__
New.CleanUp.ReferenceOTU52521	1.49017	0.92429	0.562762	1.64242	0.100504	0.14884	k__Bacteria	p__Proteobacteria	c__Gammaproteobacteria	o__Cardiobacteriales	f__Cardiobacteriaceae	g__Cardiobacterium	s__
82728	2.07495	0.990405	0.603944	1.6399	0.101027	0.149156	k__Bacteria	p__Proteobacteria	c__Gammaproteobacteria	o__Pasteurellales	f__Pasteurellaceae	g__Mannheimia	s__
886728	12.2732	-1.25556	0.766283	-1.63851	0.101315	0.149413	k__Bacteria	p__Proteobacteria	c__Gammaproteobacteria	o__Pseudomonadales	f__Moraxellaceae	g__Moraxella	s__
757854	1.48629	-0.86981	0.531097	-1.63776	0.101471	0.149413	k__Bacteria	p__TM7	c__TM7-3	o__	f__	g__	s__
291434	1.48629	-0.86981	0.531097	-1.63776	0.101471	0.149413	k__Bacteria	p__Bacteroidetes	c__Bacteroidia	o__Bacteroidales	f__	g__	s__
559213	1.43218	-0.826898	0.505154	-1.63692	0.101647	0.149539	k__Bacteria	p__Firmicutes	c__Bacilli	o__Bacillales	f__Planococcaceae	NA	NA
746501	3.25193	-0.91739	0.560692	-1.63617	0.101803	0.149636	k__Bacteria	p__Bacteroidetes	c__Flavobacteriia	o__Flavobacteriales	f__[Weeksellaceae]	g__Chryseobacterium	s__
250529	1.48385	-0.86794	0.530762	-1.63527	0.101992	0.149655	k__Bacteria	p__Firmicutes	c__Clostridia	o__OPB54	f__	g__	s__
New.CleanUp.ReferenceOTU35185	1.49031	-0.874016	0.534625	-1.63482	0.102087	0.149655	k__Bacteria	p__Fusobacteria	c__Fusobacteriia	o__Fusobacteriales	f__Leptotrichiaceae	g__Leptotrichia	s__
New.CleanUp.ReferenceOTU99459	1.77359	-0.813285	0.497451	-1.6349	0.102069	0.149655	k__Bacteria	p__Proteobacteria	c__Alphaproteobacteria	o__Rhodobacterales	f__Rhodobacteraceae	g__	s__
New.CleanUp.ReferenceOTU77520	1.44305	-0.808276	0.495187	-1.63226	0.102624	0.15031	k__Bacteria	p__Proteobacteria	c__Gammaproteobacteria	o__Pseudomonadales	f__Pseudomonadaceae	g__	s__
15912	4183.24	-1.7213	1.05489	-1.63173	0.102736	0.150341	k__Bacteria	p__Tenericutes	c__Mollicutes	o__Mycoplasmatales	f__Mycoplasmataceae	g__Mycoplasma	s__
916183	1.42634	-0.804666	0.494445	-1.62741	0.103649	0.151292	k__Bacteria	p__Bacteroidetes	c__Cytophagia	o__Cytophagales	f__Cytophagaceae	g__Dyadobacter	s__
340261	1.32394	-0.795356	0.488676	-1.62758	0.103615	0.151292	k__Bacteria	p__Firmicutes	c__Clostridia	o__Clostridiales	f__Ruminococcaceae	g__	s__
New.CleanUp.ReferenceOTU5761	1.4649	0.890242	0.547045	1.62737	0.103659	0.151292	k__Bacteria	p__Tenericutes	c__Mollicutes	o__Mycoplasmatales	f__Mycoplasmataceae	g__Mycoplasma	s__
1080980	1.46409	-0.838151	0.515392	-1.62624	0.103898	0.151507	k__Bacteria	p__Bacteroidetes	c__Cytophagia	o__Cytophagales	f__Cytophagaceae	g__Hymenobacter	s__
553111	1.41952	-0.784884	0.483842	-1.62219	0.104762	0.152585	k__Bacteria	p__Actinobacteria	c__Actinobacteria	o__Actinomycetales	f__Corynebacteriaceae	g__Corynebacterium	s__
537664	2.4944	-0.803385	0.495331	-1.62191	0.104822	0.152585	k__Bacteria	p__Proteobacteria	c__Alphaproteobacteria	o__Rhizobiales	f__	g__	s__
New.CleanUp.ReferenceOTU9637	2.78668	-0.927472	0.57337	-1.61758	0.105753	0.153806	k__Bacteria	p__Proteobacteria	c__Gammaproteobacteria	o__Oceanospirillales	f__Halomonadaceae	g__Halomonas	s__
1105280	1.82439	0.871323	0.539606	1.61474	0.106367	0.154563	k__Bacteria	p__Proteobacteria	c__Betaproteobacteria	o__Burkholderiales	f__Burkholderiaceae	g__	s__
New.CleanUp.ReferenceOTU4157	1.50539	-0.815324	0.505623	-1.61251	0.10685	0.15513	k__Bacteria	p__Bacteroidetes	c__Bacteroidia	o__Bacteroidales	f__Prevotellaceae	g__Prevotella	s__
607212	1.41556	-0.804313	0.500338	-1.60754	0.107936	0.156569	k__Bacteria	p__Proteobacteria	c__Alphaproteobacteria	o__Sphingomonadales	f__Sphingomonadaceae	g__Sphingomonas	s__yabuuchiae
567641	1.38621	-0.78776	0.491713	-1.60207	0.109139	0.158176	k__Bacteria	p__Firmicutes	c__Clostridia	o__Clostridiales	f__	g__	s__
New.CleanUp.ReferenceOTU959	1.43137	0.851284	0.533037	1.59704	0.110256	0.159655	k__Bacteria	p__Actinobacteria	c__Actinobacteria	o__Actinomycetales	f__Microbacteriaceae	g__Mycetocola	s__
New.CleanUp.ReferenceOTU990	1.42692	0.85004	0.532587	1.59606	0.110476	0.159833	k__Bacteria	p__Tenericutes	c__Mollicutes	o__Mycoplasmatales	f__Mycoplasmataceae	g__Mycoplasma	s__
New.CleanUp.ReferenceOTU90126	1.42636	0.849443	0.533293	1.59283	0.111199	0.16074	k__Bacteria	p__Tenericutes	c__Mollicutes	o__Mycoplasmatales	f__Mycoplasmataceae	g__Mycoplasma	s__
907206	2.15956	-0.853543	0.537089	-1.5892	0.112015	0.161778	k__Bacteria	p__Proteobacteria	c__Alphaproteobacteria	o__Sphingomonadales	f__Sphingomonadaceae	g__Sphingomonas	s__
4474641	1.45347	-0.790723	0.498346	-1.58669	0.112582	0.162173	k__Bacteria	p__Firmicutes	c__Bacilli	o__Lactobacillales	f__Aerococcaceae	g__	s__
820558	1.45186	-0.788926	0.497017	-1.58732	0.11244	0.162173	k__Bacteria	p__Actinobacteria	c__Actinobacteria	o__Actinomycetales	f__Streptomycetaceae	g__Streptomyces	NA
New.CleanUp.ReferenceOTU3721	1.43082	0.849767	0.535475	1.58694	0.112526	0.162173	k__Bacteria	p__Tenericutes	c__Mollicutes	o__Mycoplasmatales	f__Mycoplasmataceae	g__Mycoplasma	s__
New.CleanUp.ReferenceOTU77697	1.42633	-0.79132	0.498972	-1.5859	0.112762	0.162291	k__Bacteria	p__Firmicutes	c__Clostridia	o__Clostridiales	f__[Tissierellaceae]	g__	s__
1143468	1.45683	0.882063	0.557151	1.58317	0.113383	0.16248	k__Bacteria	p__Firmicutes	c__Clostridia	o__Clostridiales	f__Veillonellaceae	g__Selenomonas	s__
513445	2.54	-0.900687	0.568914	-1.58317	0.113383	0.16248	k__Bacteria	p__Bacteroidetes	c__Bacteroidia	o__Bacteroidales	f__Bacteroidaceae	g__Bacteroides	s__
574749	1.45683	0.882063	0.557151	1.58317	0.113383	0.16248	k__Bacteria	p__Proteobacteria	c__Alphaproteobacteria	o__Rhizobiales	f__Rhizobiaceae	g__Agrobacterium	s__
555917	1.45462	-0.793167	0.500922	-1.58341	0.113327	0.16248	k__Bacteria	p__Proteobacteria	c__Deltaproteobacteria	o__Desulfovibrionales	f__Desulfovibrionaceae	g__	s__
225694	1.45456	-0.79313	0.500914	-1.58336	0.113338	0.16248	k__Bacteria	p__Firmicutes	c__Clostridia	o__Clostridiales	f__[Tissierellaceae]	g__	s__
New.CleanUp.ReferenceOTU53473	1.43813	-0.811351	0.512868	-1.58199	0.113652	0.162725	k__Bacteria	p__Bacteroidetes	c__Sphingobacteriia	o__Sphingobacteriales	f__Sphingobacteriaceae	g__Sphingobacterium	s__
290144	1.45369	-0.793378	0.501934	-1.58064	0.11396	0.163025	k__Bacteria	p__TM7	c__TM7-3	o__CW040	f__F16	g__	s__
590519	1.45116	-0.791831	0.501641	-1.57848	0.114455	0.163451	k__Bacteria	p__Firmicutes	c__Clostridia	o__Clostridiales	f__	g__	s__
910853	1.40262	-0.769481	0.487437	-1.57863	0.114422	0.163451	k__Bacteria	p__Firmicutes	c__Bacilli	o__Lactobacillales	f__Aerococcaceae	g__Facklamia	s__
15062	1.6897	-0.743483	0.471266	-1.57763	0.114651	0.163589	k__Bacteria	p__Firmicutes	c__Bacilli	o__Lactobacillales	f__Aerococcaceae	g__Facklamia	s__
844006	1.45714	-0.798193	0.506206	-1.57682	0.114838	0.163715	k__Bacteria	p__Firmicutes	c__Clostridia	o__Clostridiales	f__Ruminococcaceae	g__	s__
315220	1.36794	-0.757703	0.481415	-1.57391	0.115508	0.164107	k__Bacteria	p__Firmicutes	c__Clostridia	o__Clostridiales	f__Ruminococcaceae	g__	s__
581286	1.51208	-0.768188	0.487708	-1.5751	0.115234	0.164107	k__Bacteria	p__Actinobacteria	c__Actinobacteria	o__Actinomycetales	f__Microbacteriaceae	g__Cryocola	s__
New.CleanUp.ReferenceOTU11887	1.45432	-0.796382	0.505861	-1.57431	0.115416	0.164107	k__Bacteria	p__Proteobacteria	c__Alphaproteobacteria	o__Sphingomonadales	f__Sphingomonadaceae	g__Sphingobium	s__
New.CleanUp.ReferenceOTU64035	1.58992	0.892172	0.566609	1.57458	0.115353	0.164107	k__Bacteria	p__Firmicutes	c__Clostridia	o__Clostridiales	f__[Mogibacteriaceae]	g__	s__
261240	1.86946	-0.791005	0.503595	-1.57071	0.116249	0.164877	k__Bacteria	p__Bacteroidetes	c__Bacteroidia	o__Bacteroidales	f__Prevotellaceae	g__Prevotella	s__
300626	1.45384	-0.79708	0.507354	-1.57105	0.11617	0.164877	k__Bacteria	p__Firmicutes	c__Clostridia	o__Clostridiales	f__Ruminococcaceae	g__	s__
509047	1.42518	0.84595	0.538776	1.57013	0.116385	0.164928	k__Bacteria	p__Proteobacteria	c__Alphaproteobacteria	o__Caulobacterales	f__Caulobacteraceae	g__Brevundimonas	s__diminuta
180489	1.81248	-0.755595	0.4824	-1.56632	0.117273	0.165903	k__Bacteria	p__Firmicutes	c__Clostridia	o__Clostridiales	f__Clostridiaceae	g__Proteiniclasticum	s__
851704	1.43082	0.847015	0.540715	1.56647	0.117238	0.165903	k__Bacteria	p__Firmicutes	c__Clostridia	o__Clostridiales	f__[Tissierellaceae]	g__Parvimonas	s__
335844	1.45354	-0.799135	0.510949	-1.56402	0.117813	0.166383	k__Bacteria	p__Firmicutes	c__Clostridia	o__Clostridiales	f__	g__	s__
New.CleanUp.ReferenceOTU40157	1.32641	-0.782945	0.500575	-1.56409	0.117796	0.166383	k__Bacteria	p__Proteobacteria	c__Alphaproteobacteria	o__Rhizobiales	f__Phyllobacteriaceae	NA	NA
295012	1.45116	-0.797092	0.509897	-1.56324	0.117996	0.1665	k__Bacteria	p__Firmicutes	c__Clostridia	o__Clostridiales	f__Ruminococcaceae	g__	s__
635323	1.3432	-0.757417	0.484883	-1.56206	0.118274	0.16675	k__Bacteria	p__Proteobacteria	c__Alphaproteobacteria	o__Sphingomonadales	f__Sphingomonadaceae	g__	s__
1763287	1.45076	-0.797248	0.510598	-1.5614	0.11843	0.166828	k__Bacteria	p__Firmicutes	c__Clostridia	o__Clostridiales	f__Clostridiaceae	g__Clostridium	s__
New.CleanUp.ReferenceOTU9815	1.45155	-0.799201	0.513095	-1.55761	0.119326	0.167948	Unassigned	NA	NA	NA	NA	NA	NA
969805	1.57581	-0.786744	0.506342	-1.55378	0.120237	0.169086	k__Bacteria	p__Proteobacteria	c__Alphaproteobacteria	o__Rhizobiales	f__Rhizobiaceae	g__Agrobacterium	s__
1126297	1.70005	-0.767125	0.496158	-1.54613	0.122073	0.171377	k__Bacteria	p__Bacteroidetes	c__Sphingobacteriia	o__Sphingobacteriales	f__Sphingobacteriaceae	g__Pedobacter	s__
New.CleanUp.ReferenceOTU40027	1.45427	-0.805015	0.520596	-1.54633	0.122024	0.171377	k__Bacteria	p__Firmicutes	c__Clostridia	o__Clostridiales	f__Ruminococcaceae	g__	s__
106242	1.57939	0.862876	0.559065	1.54343	0.122727	0.172151	k__Bacteria	p__Bacteroidetes	c__Sphingobacteriia	o__Sphingobacteriales	f__Sphingobacteriaceae	g__Pedobacter	s__
540940	1.52055	-0.78935	0.511992	-1.54172	0.123141	0.172585	k__Bacteria	p__Firmicutes	c__Bacilli	o__Lactobacillales	f__Leuconostocaceae	g__Leuconostoc	s__
347226	1.44848	-0.800873	0.519828	-1.54065	0.123402	0.172805	k__Bacteria	p__Firmicutes	c__Clostridia	o__Clostridiales	f__Lachnospiraceae	g__	s__
295613	1.43271	-0.771744	0.501796	-1.53796	0.124058	0.173556	k__Bacteria	p__Firmicutes	c__Clostridia	o__Clostridiales	f__[Mogibacteriaceae]	g__	s__
216747	1.45683	-0.809952	0.526913	-1.53717	0.124253	0.173556	k__Bacteria	p__Firmicutes	c__Clostridia	o__Clostridiales	f__Ruminococcaceae	g__	s__
New.CleanUp.ReferenceOTU38751	1.45683	-0.809952	0.526913	-1.53717	0.124253	0.173556	Unassigned	NA	NA	NA	NA	NA	NA
509003	1.45324	-0.807285	0.526418	-1.53354	0.125142	0.174211	k__Bacteria	p__Firmicutes	c__Clostridia	o__Clostridiales	f__[Tissierellaceae]	g__Helcococcus	s__
New.CleanUp.ReferenceOTU46543	1.45324	-0.807285	0.526418	-1.53354	0.125142	0.174211	k__Bacteria	p__Proteobacteria	c__Gammaproteobacteria	o__Legionellales	f__Legionellaceae	NA	NA
New.CleanUp.ReferenceOTU74222	1.45324	-0.807285	0.526418	-1.53354	0.125142	0.174211	k__Bacteria	p__Verrucomicrobia	c__[Spartobacteria]	o__[Chthoniobacterales]	f__[Chthoniobacteraceae]	g__	s__
New.CleanUp.ReferenceOTU81665	1.45324	-0.807285	0.526418	-1.53354	0.125142	0.174211	k__Bacteria	p__Firmicutes	c__Clostridia	o__Clostridiales	f__Lachnospiraceae	g__Dorea	s__
New.CleanUp.ReferenceOTU46208	1.41502	-0.748112	0.488148	-1.53255	0.125387	0.174405	k__Bacteria	p__Bacteroidetes	c__Sphingobacteriia	o__Sphingobacteriales	f__Sphingobacteriaceae	g__	s__
124798	1.47778	-0.721914	0.47262	-1.52747	0.126644	0.176007	k__Bacteria	p__Proteobacteria	c__Gammaproteobacteria	o__Pseudomonadales	f__Moraxellaceae	g__	s__
312916	1.55338	-0.732171	0.4799	-1.52567	0.127091	0.17648	k__Bacteria	p__Proteobacteria	c__Gammaproteobacteria	o__Aeromonadales	f__Succinivibrionaceae	g__Succinivibrio	s__
4315097	1.43151	0.841493	0.552782	1.52229	0.127937	0.177441	k__Bacteria	p__Bacteroidetes	c__Bacteroidia	o__Bacteroidales	f__Bacteroidaceae	g__Bacteroides	s__
New.CleanUp.ReferenceOTU33783	1.43076	0.841214	0.552686	1.52205	0.127997	0.177441	k__Bacteria	p__Fusobacteria	c__Fusobacteriia	o__Fusobacteriales	f__Leptotrichiaceae	g__Leptotrichia	s__
102894	1.42348	0.838527	0.551756	1.51974	0.128576	0.177649	k__Bacteria	p__[Thermi]	c__Deinococci	o__Thermales	f__Thermaceae	g__Meiothermus	s__
370077	1.42348	0.838527	0.551756	1.51974	0.128576	0.177649	k__Bacteria	p__Proteobacteria	c__Alphaproteobacteria	o__RF32	f__	g__	s__
189438	1.42348	0.838527	0.551756	1.51974	0.128576	0.177649	k__Bacteria	p__Proteobacteria	c__Gammaproteobacteria	o__Pseudomonadales	f__Pseudomonadaceae	g__Pseudomonas	s__
1025949	1.42348	0.838527	0.551756	1.51974	0.128576	0.177649	k__Bacteria	p__Proteobacteria	c__Alphaproteobacteria	o__Rhizobiales	f__Aurantimonadaceae	g__	s__
New.CleanUp.ReferenceOTU92090	1.39695	0.805123	0.530233	1.51843	0.128905	0.177956	k__Bacteria	p__Tenericutes	c__Mollicutes	o__Mycoplasmatales	f__Mycoplasmataceae	g__Mycoplasma	s__
663969	1.41309	-0.748394	0.494444	-1.51361	0.130126	0.179491	k__Bacteria	p__Firmicutes	c__Bacilli	o__Lactobacillales	f__Leuconostocaceae	g__	s__
526114	1.3543	-0.733591	0.485302	-1.51162	0.130631	0.180039	k__Bacteria	p__Firmicutes	c__Erysipelotrichi	o__Erysipelotrichales	f__Erysipelotrichaceae	g__	s__
814358	1.32322	-0.738484	0.488724	-1.51105	0.130777	0.18009	k__Bacteria	p__Proteobacteria	c__Gammaproteobacteria	o__Alteromonadales	f__Idiomarinaceae	g__	s__
711099	3.97256	-0.948697	0.628562	-1.50931	0.131219	0.180548	k__Bacteria	p__Firmicutes	c__Clostridia	o__Clostridiales	f__Lachnospiraceae	g__	s__
1082294	1.89051	-0.79802	0.52997	-1.50579	0.132122	0.18149	k__Bacteria	p__Firmicutes	c__Bacilli	o__Lactobacillales	f__Streptococcaceae	g__Streptococcus	s__
973424	1.37733	-0.748584	0.497063	-1.50601	0.132064	0.18149	k__Bacteria	p__Actinobacteria	c__Actinobacteria	o__Actinomycetales	f__Nocardioidaceae	g__Nocardioides	s__
New.CleanUp.ReferenceOTU559	1.40675	-0.746249	0.496522	-1.50295	0.132852	0.182341	k__Bacteria	p__Firmicutes	c__Clostridia	o__Clostridiales	f__	g__	s__
288265	1.71577	-0.755513	0.503037	-1.5019	0.133122	0.18241	k__Bacteria	p__Bacteroidetes	c__Bacteroidia	o__Bacteroidales	f__Prevotellaceae	g__Prevotella	s__
305348	1.3546	-0.732644	0.487782	-1.50199	0.133099	0.18241	k__Bacteria	p__Tenericutes	c__Mollicutes	o__Anaeroplasmatales	f__Anaeroplasmataceae	g__	s__
3494920	1.48071	-0.737335	0.493119	-1.49525	0.13485	0.184626	k__Bacteria	p__Bacteroidetes	c__Flavobacteriia	o__Flavobacteriales	f__Flavobacteriaceae	g__	s__
New.CleanUp.ReferenceOTU3691	1.41199	-0.731599	0.489944	-1.49323	0.135377	0.185194	k__Bacteria	p__Firmicutes	c__Bacilli	o__Lactobacillales	f__Aerococcaceae	g__	s__
New.CleanUp.ReferenceOTU18044	1.33417	-0.719934	0.482283	-1.49276	0.135499	0.185208	k__Bacteria	p__Firmicutes	c__Clostridia	o__Clostridiales	f__	g__	s__
New.CleanUp.ReferenceOTU26393	1.39723	0.801328	0.537098	1.49196	0.13571	0.185344	k__Bacteria	p__Proteobacteria	c__Gammaproteobacteria	o__Pasteurellales	f__Pasteurellaceae	g__Haemophilus	s__
New.CleanUp.ReferenceOTU81896	1.4985	0.784264	0.525993	1.49102	0.135957	0.185528	Unassigned	NA	NA	NA	NA	NA	NA
369182	3.15394	-0.848943	0.572769	-1.48217	0.138294	0.188562	k__Bacteria	p__Firmicutes	c__Clostridia	o__Clostridiales	f__Lachnospiraceae	g__	s__
225487	1.41431	-0.712226	0.482073	-1.47742	0.139562	0.190135	k__Bacteria	p__Proteobacteria	c__Gammaproteobacteria	o__Pseudomonadales	f__Pseudomonadaceae	g__	s__
New.CleanUp.ReferenceOTU9894	1.62781	0.795315	0.538524	1.47684	0.139718	0.190191	k__Bacteria	p__Proteobacteria	c__Gammaproteobacteria	o__Pasteurellales	f__Pasteurellaceae	g__Pasteurella	s__multocida
509372	1.96335	-0.795727	0.53984	-1.47401	0.14048	0.191071	k__Bacteria	p__Bacteroidetes	c__Flavobacteriia	o__Flavobacteriales	f__Flavobacteriaceae	g__Flavobacterium	s__
740579	1.47602	0.807429	0.549241	1.47008	0.14154	0.192355	k__Bacteria	p__Bacteroidetes	c__Bacteroidia	o__Bacteroidales	f__RF16	g__	s__
New.CleanUp.ReferenceOTU11289	1.40027	-0.701225	0.477627	-1.46814	0.142065	0.192911	k__Bacteria	p__Firmicutes	c__Clostridia	o__Clostridiales	f__Lachnospiraceae	g__Blautia	s__
New.CleanUp.ReferenceOTU17958	1.60469	-0.74577	0.509249	-1.46445	0.143071	0.194117	k__Bacteria	p__Proteobacteria	c__Betaproteobacteria	o__Burkholderiales	f__Comamonadaceae	g__	s__
New.CleanUp.ReferenceOTU54632	2.00154	-0.776778	0.532028	-1.46003	0.144281	0.1956	k__Bacteria	p__Proteobacteria	c__Betaproteobacteria	o__Burkholderiales	f__Comamonadaceae	NA	NA
304924	1.36551	-0.707924	0.486159	-1.45616	0.145349	0.196726	k__Bacteria	p__Firmicutes	c__Clostridia	o__Clostridiales	f__Ruminococcaceae	g__	s__
583089	1.42139	-0.72886	0.500489	-1.4563	0.145311	0.196726	k__Bacteria	p__Firmicutes	c__Clostridia	o__Clostridiales	f__Lachnospiraceae	g__Blautia	s__
868791	2.3657	-0.757828	0.52074	-1.45529	0.145589	0.196729	k__Bacteria	p__Proteobacteria	c__Alphaproteobacteria	o__Sphingomonadales	f__Sphingomonadaceae	g__Sphingomonas	s__
3359884	1.62139	-0.753084	0.517368	-1.45561	0.145501	0.196729	k__Bacteria	p__Cyanobacteria	c__Chloroplast	o__Streptophyta	f__	g__	s__
New.CleanUp.ReferenceOTU70692	1.41975	-0.727915	0.500352	-1.45481	0.145723	0.19675	k__Bacteria	p__Firmicutes	c__Erysipelotrichi	o__Erysipelotrichales	f__Erysipelotrichaceae	g__	s__
New.CleanUp.ReferenceOTU17685	1.39601	0.795534	0.547405	1.45328	0.146145	0.196999	k__Bacteria	p__TM7	c__TM7-1	o__	f__	g__	s__
New.CleanUp.ReferenceOTU53938	1.39675	0.795781	0.547495	1.45349	0.146087	0.196999	k__Bacteria	p__Proteobacteria	c__Gammaproteobacteria	o__Pseudomonadales	f__Moraxellaceae	g__Acinetobacter	s__
297770	1.42047	-0.729857	0.502485	-1.4525	0.146364	0.197134	k__Bacteria	p__Firmicutes	c__Clostridia	o__Clostridiales	f__	g__	s__
224486	1.39013	0.79355	0.546679	1.45158	0.146617	0.197155	k__Bacteria	p__Cyanobacteria	c__Oscillatoriophycideae	o__Chroococcales	f__Xenococcaceae	g__Chroococcidiopsis	s__
New.CleanUp.ReferenceOTU52257	1.39013	0.79355	0.546679	1.45158	0.146617	0.197155	k__Bacteria	p__Bacteroidetes	c__Bacteroidia	o__Bacteroidales	f__	g__	s__
579141	1.88218	0.803506	0.554859	1.44813	0.147581	0.197238	k__Bacteria	p__Proteobacteria	c__Gammaproteobacteria	o__Pasteurellales	f__Pasteurellaceae	NA	NA
222753	1.42348	-0.735178	0.507738	-1.44795	0.147631	0.197238	k__Bacteria	p__Proteobacteria	c__Gammaproteobacteria	o__Alteromonadales	f__Alteromonadaceae	g__Cellvibrio	s__
190169	1.41907	-0.730083	0.503847	-1.44902	0.147332	0.197238	k__Bacteria	p__Firmicutes	c__Clostridia	o__Clostridiales	f__Ruminococcaceae	g__	s__
792140	1.41713	-0.727832	0.502105	-1.44956	0.147181	0.197238	k__Bacteria	p__Actinobacteria	c__Actinobacteria	o__Actinomycetales	f__	g__	s__
572010	1.42422	-0.735821	0.508099	-1.44819	0.147565	0.197238	k__Bacteria	p__Bacteroidetes	c__Bacteroidia	o__Bacteroidales	f__Bacteroidaceae	g__Bacteroides	s__
4154872	1.81118	0.781133	0.538694	1.45005	0.147045	0.197238	k__Bacteria	p__Bacteroidetes	c__Flavobacteriia	o__Flavobacteriales	f__[Weeksellaceae]	g__Cloacibacterium	s__
747130	1.4236	-0.735227	0.507751	-1.44801	0.147615	0.197238	k__Bacteria	p__Firmicutes	c__Clostridia	o__Clostridiales	f__Eubacteriaceae	g__Alkalibacter	s__
New.CleanUp.ReferenceOTU3069	1.41732	-0.727945	0.502127	-1.44972	0.147135	0.197238	k__Bacteria	p__Actinobacteria	c__Actinobacteria	o__Actinomycetales	f__Bogoriellaceae	g__Georgenia	s__
818742	1.42221	-0.734549	0.507857	-1.44637	0.148074	0.19767	k__Bacteria	p__Firmicutes	c__Clostridia	o__Clostridiales	f__	g__	s__
New.CleanUp.ReferenceOTU91823	1.42019	-0.733083	0.507335	-1.44497	0.148467	0.198035	k__Bacteria	p__Firmicutes	c__Bacilli	o__Bacillales	f__Staphylococcaceae	g__Salinicoccus	s__
579577	1.5465	-0.701635	0.485737	-1.44447	0.148606	0.198061	k__Bacteria	p__Proteobacteria	c__Alphaproteobacteria	o__Sphingomonadales	f__Sphingomonadaceae	g__Sphingomonas	s__
New.CleanUp.ReferenceOTU67718	1.42019	-0.733624	0.508148	-1.44372	0.148818	0.198185	k__Bacteria	p__Proteobacteria	c__Gammaproteobacteria	o__Oceanospirillales	f__Halomonadaceae	g__	s__
1081614	1.42109	-0.735298	0.509935	-1.44194	0.149318	0.198214	k__Bacteria	p__Bacteroidetes	c__Flavobacteriia	o__Flavobacteriales	f__Flavobacteriaceae	g__Flavobacterium	s__
625470	1.41699	-0.731032	0.506942	-1.44204	0.14929	0.198214	k__Bacteria	p__Bacteroidetes	c__Bacteroidia	o__Bacteroidales	f__Porphyromonadaceae	g__	s__
New.CleanUp.ReferenceOTU33726	1.42109	-0.735298	0.509935	-1.44194	0.149318	0.198214	k__Bacteria	p__Bacteroidetes	c__Sphingobacteriia	o__Sphingobacteriales	f__Sphingobacteriaceae	g__	s__
New.CleanUp.ReferenceOTU71713	1.41811	-0.731748	0.50708	-1.44306	0.149003	0.198214	k__Bacteria	p__TM7	c__TM7-3	o__CW040	f__F16	g__	s__
582652	1.42019	-0.734716	0.509824	-1.44112	0.149552	0.198365	k__Bacteria	p__Firmicutes	c__Clostridia	o__Clostridiales	f__Ruminococcaceae	g__Ruminococcus	s__
New.CleanUp.ReferenceOTU71421	1.41963	-0.734347	0.509754	-1.44059	0.1497	0.198403	k__Bacteria	p__Firmicutes	c__Clostridia	o__Clostridiales	f__Lachnospiraceae	g__Coprococcus	s__
1146291	1.42091	-0.736032	0.511238	-1.4397	0.149951	0.198577	k__Bacteria	p__Actinobacteria	c__Actinobacteria	o__Actinomycetales	f__Corynebacteriaceae	g__Corynebacterium	s__
524633	1.41687	-0.732537	0.509409	-1.43801	0.150431	0.199053	k__Bacteria	p__Firmicutes	c__Erysipelotrichi	o__Erysipelotrichales	f__Erysipelotrichaceae	g__	s__
New.CleanUp.ReferenceOTU86799	1.83499	0.765462	0.532529	1.43741	0.150602	0.199122	k__Bacteria	p__Tenericutes	c__Mollicutes	o__Mycoplasmatales	f__Mycoplasmataceae	g__Mycoplasma	s__
New.CleanUp.ReferenceOTU17737	1.41936	-0.735835	0.512379	-1.43612	0.150969	0.199448	k__Bacteria	p__Firmicutes	c__Clostridia	o__Clostridiales	f__Ruminococcaceae	g__Ruminococcus	s__
545061	1.43478	-0.684866	0.4773	-1.43488	0.151322	0.19967	k__Bacteria	p__Bacteroidetes	c__Bacteroidia	o__Bacteroidales	f__Prevotellaceae	g__Prevotella	s__copri
2465744	1.4179	-0.734833	0.512193	-1.43468	0.151378	0.19967	k__Bacteria	p__Firmicutes	c__Clostridia	o__Clostridiales	f__	g__	s__
913849	3.28039	-0.821699	0.573752	-1.43215	0.152101	0.200464	k__Bacteria	p__Proteobacteria	c__Alphaproteobacteria	o__Rhizobiales	f__Hyphomicrobiaceae	g__Devosia	s__
New.CleanUp.ReferenceOTU11763	1.42062	-0.739026	0.516437	-1.43101	0.152428	0.200735	k__Bacteria	p__Proteobacteria	c__Betaproteobacteria	o__Burkholderiales	f__Alcaligenaceae	g__	s__
4463575	1.62793	-0.701622	0.491118	-1.42862	0.153112	0.201477	k__Bacteria	p__Firmicutes	c__Clostridia	o__Clostridiales	f__Ruminococcaceae	g__	s__
4324039	1.39668	0.792177	0.555057	1.4272	0.153523	0.201856	k__Bacteria	p__Bacteroidetes	c__Bacteroidia	o__Bacteroidales	f__Bacteroidaceae	g__Bacteroides	s__
New.CleanUp.ReferenceOTU27797	1.42348	-0.744238	0.522423	-1.42459	0.154276	0.202373	k__Bacteria	p__Bacteroidetes	c__Bacteroidia	o__Bacteroidales	f__[Paraprevotellaceae]	g__CF231	s__
New.CleanUp.ReferenceOTU39549	1.42348	-0.744238	0.522423	-1.42459	0.154276	0.202373	k__Bacteria	p__TM7	c__TM7-3	o__	f__	g__	s__
New.CleanUp.ReferenceOTU60914	1.36056	0.755257	0.530165	1.42457	0.154282	0.202373	Unassigned	NA	NA	NA	NA	NA	NA
331374	1.36308	0.755617	0.530833	1.42346	0.154604	0.202635	k__Bacteria	p__Tenericutes	c__Mollicutes	o__Mycoplasmatales	f__Mycoplasmataceae	g__Mycoplasma	s__
1126648	1.51269	0.776327	0.547235	1.41863	0.156006	0.204311	k__Bacteria	p__Proteobacteria	c__Gammaproteobacteria	o__Pseudomonadales	f__Moraxellaceae	g__Enhydrobacter	s__
4462592	1.41562	-0.738591	0.52137	-1.41664	0.15659	0.204591	k__Bacteria	p__Proteobacteria	c__Alphaproteobacteria	o__Rhizobiales	f__Hyphomicrobiaceae	g__Devosia	s__
New.CleanUp.ReferenceOTU307	1.41562	-0.738591	0.52137	-1.41664	0.15659	0.204591	k__Bacteria	p__TM7	c__TM7-3	o__Blgi18	f__	g__	s__
New.CleanUp.ReferenceOTU66075	1.41562	-0.738591	0.52137	-1.41664	0.15659	0.204591	k__Bacteria	p__TM7	c__TM7-1	o__	f__	g__	s__
New.CleanUp.ReferenceOTU2675	1.34229	-0.690068	0.488039	-1.41396	0.157373	0.205453	k__Bacteria	p__Actinobacteria	c__Coriobacteriia	o__Coriobacteriales	f__Coriobacteriaceae	g__Adlercreutzia	s__
2155318	1.70075	0.745507	0.527591	1.41304	0.157644	0.205515	k__Bacteria	p__Bacteroidetes	c__Bacteroidia	o__Bacteroidales	f__Bacteroidaceae	g__Bacteroides	s__
291055	1.39925	-0.707076	0.500424	-1.41295	0.157669	0.205515	k__Bacteria	p__Bacteroidetes	c__Bacteroidia	o__Bacteroidales	f__Prevotellaceae	g__Prevotella	s__
1111294	1.62237	0.787503	0.560035	1.40617	0.159674	0.207966	k__Bacteria	p__Proteobacteria	c__Gammaproteobacteria	o__Enterobacteriales	f__Enterobacteriaceae	g__	s__
New.CleanUp.ReferenceOTU98762	1.36287	0.752781	0.535556	1.40561	0.159841	0.208019	k__Bacteria	p__Tenericutes	c__Mollicutes	o__Mycoplasmatales	f__Mycoplasmataceae	g__Mycoplasma	s__
43628	1.34458	-0.69012	0.491232	-1.40487	0.160059	0.208057	k__Bacteria	p__Firmicutes	c__Erysipelotrichi	o__Erysipelotrichales	f__Erysipelotrichaceae	g__[Eubacterium]	s__cylindroides
592589	1.51625	-0.686969	0.48921	-1.40424	0.160246	0.208057	k__Bacteria	p__Proteobacteria	c__Alphaproteobacteria	o__Rhizobiales	f__Rhizobiaceae	g__Agrobacterium	s__
New.CleanUp.ReferenceOTU32885	1.39757	-0.70836	0.504412	-1.40433	0.160221	0.208057	k__Bacteria	p__Firmicutes	c__Clostridia	o__Clostridiales	f__Ruminococcaceae	g__	s__
New.CleanUp.ReferenceOTU59784	1.55491	-0.724105	0.517233	-1.39996	0.161525	0.209553	k__Bacteria	p__Firmicutes	c__Bacilli	o__Lactobacillales	f__Streptococcaceae	g__Streptococcus	s__
New.CleanUp.ReferenceOTU5750	1.3987	-0.710762	0.507977	-1.3992	0.161752	0.209684	k__Bacteria	p__Firmicutes	c__Bacilli	o__Lactobacillales	f__Aerococcaceae	g__Facklamia	s__
New.CleanUp.ReferenceOTU38748	1.4906	0.768365	0.549642	1.39794	0.162132	0.210011	k__Bacteria	p__Bacteroidetes	c__Flavobacteriia	o__Flavobacteriales	f__Flavobacteriaceae	g__	s__
999814	1.3757	-0.680147	0.487322	-1.39568	0.16281	0.210725	k__Bacteria	p__Firmicutes	c__Bacilli	o__Bacillales	f__Staphylococcaceae	g__Jeotgalicoccus	s__psychrophilus
191161	1.37677	-0.680839	0.487971	-1.39524	0.162942	0.210732	k__Bacteria	p__Firmicutes	c__Clostridia	o__Clostridiales	f__Ruminococcaceae	g__Faecalibacterium	s__prausnitzii
277916	1.37857	-0.683356	0.492212	-1.38834	0.165035	0.213272	k__Bacteria	p__Firmicutes	c__Erysipelotrichi	o__Erysipelotrichales	f__Erysipelotrichaceae	g__RFN20	s__
998905	1.37483	-0.681369	0.49116	-1.38727	0.165361	0.21336	k__Bacteria	p__Proteobacteria	c__Alphaproteobacteria	o__Caulobacterales	f__Caulobacteraceae	g__	s__
New.ReferenceOTU791	1.40814	0.719226	0.518436	1.3873	0.165351	0.21336	k__Bacteria	p__Bacteroidetes	c__Bacteroidia	o__Bacteroidales	f__Prevotellaceae	g__Prevotella	s__
996370	1.36274	0.748762	0.542773	1.37951	0.167737	0.21588	k__Bacteria	p__Proteobacteria	c__Gammaproteobacteria	o__Pseudomonadales	f__Moraxellaceae	g__Moraxella	s__
843578	1.35678	0.746949	0.542081	1.37793	0.168225	0.21588	k__Bacteria	p__Proteobacteria	c__Alphaproteobacteria	o__Rhodospirillales	f__Acetobacteraceae	g__	s__
127065	1.35678	0.746949	0.542081	1.37793	0.168225	0.21588	k__Bacteria	p__Firmicutes	c__Clostridia	o__Clostridiales	f__Veillonellaceae	g__Selenomonas	s__
3452788	1.36061	0.748114	0.54253	1.37894	0.167914	0.21588	k__Bacteria	p__Firmicutes	c__Clostridia	o__Clostridiales	f__	g__	s__
4345543	1.35678	0.746949	0.542081	1.37793	0.168225	0.21588	k__Bacteria	p__Proteobacteria	c__Gammaproteobacteria	o__Xanthomonadales	f__Xanthomonadaceae	g__Pseudoxanthomonas	NA
New.CleanUp.ReferenceOTU55261	1.36274	0.748762	0.542773	1.37951	0.167737	0.21588	k__Bacteria	p__Firmicutes	c__Clostridia	o__Clostridiales	f__	g__	s__
New.CleanUp.ReferenceOTU87457	1.36274	0.748762	0.542773	1.37951	0.167737	0.21588	Unassigned	NA	NA	NA	NA	NA	NA
311718	1.37424	-0.68313	0.496522	-1.37583	0.168874	0.216545	k__Bacteria	p__Firmicutes	c__Clostridia	o__Clostridiales	f__Ruminococcaceae	g__Oscillospira	s__
4422556	1.37806	-0.685683	0.498732	-1.37485	0.169177	0.216767	k__Bacteria	p__Firmicutes	c__Clostridia	o__Clostridiales	f__Lachnospiraceae	g__	s__
New.CleanUp.ReferenceOTU85553	1.45757	0.731791	0.533613	1.37139	0.170254	0.217978	k__Bacteria	p__Tenericutes	c__Mollicutes	o__Mycoplasmatales	f__Mycoplasmataceae	g__Mycoplasma	s__
530383	2.36946	-0.775174	0.568791	-1.36285	0.172931	0.221234	k__Bacteria	p__Firmicutes	c__Clostridia	o__Clostridiales	f__Lachnospiraceae	g__	s__
New.CleanUp.ReferenceOTU97935	1.37661	-0.687517	0.50604	-1.35862	0.174267	0.222771	k__Bacteria	p__Firmicutes	c__Clostridia	o__Clostridiales	f__Lachnospiraceae	g__[Ruminococcus]	s__
113756	1.37287	-0.685437	0.505601	-1.35569	0.175199	0.22379	k__Bacteria	p__Proteobacteria	c__Epsilonproteobacteria	o__Campylobacterales	f__Campylobacteraceae	g__Campylobacter	s__
New.CleanUp.ReferenceOTU55396	1.32822	0.706804	0.527217	1.34063	0.18004	0.229797	Unassigned	NA	NA	NA	NA	NA	NA
New.CleanUp.ReferenceOTU39210	1.32934	0.706755	0.527761	1.33916	0.18052	0.230232	k__Bacteria	p__Tenericutes	c__Mollicutes	o__Mycoplasmatales	f__Mycoplasmataceae	g__Mycoplasma	s__
593226	2.99788	-0.757093	0.567766	-1.33346	0.182382	0.232171	k__Bacteria	p__Bacteroidetes	c__Cytophagia	o__Cytophagales	f__Cytophagaceae	g__Hymenobacter	s__
347019	1.45634	0.725624	0.544138	1.33353	0.182358	0.232171	k__Bacteria	p__Bacteroidetes	c__Bacteroidia	o__Bacteroidales	f__Bacteroidaceae	g__	s__
New.CleanUp.ReferenceOTU24604	1.45653	0.725475	0.544153	1.33322	0.18246	0.232171	k__Bacteria	p__Firmicutes	c__Bacilli	o__Lactobacillales	f__Aerococcaceae	g__	s__
1068470	2.30622	-0.705086	0.529154	-1.33248	0.182703	0.232302	k__Bacteria	p__Bacteroidetes	c__Sphingobacteriia	o__Sphingobacteriales	f__Sphingobacteriaceae	g__Pedobacter	s__
186634	2.25477	-0.672849	0.50568	-1.33058	0.183327	0.232738	k__Bacteria	p__Actinobacteria	c__Actinobacteria	o__Actinomycetales	f__Nocardiaceae	g__Rhodococcus	s__
New.CleanUp.ReferenceOTU48871	1.32798	0.705049	0.529828	1.33071	0.183284	0.232738	k__Bacteria	p__Tenericutes	c__Mollicutes	o__Mycoplasmatales	f__Mycoplasmataceae	g__Ureaplasma	s__
634948	1.3895	-0.658884	0.496112	-1.3281	0.184146	0.233599	k__Bacteria	p__Proteobacteria	c__Gammaproteobacteria	o__Alteromonadales	f__Idiomarinaceae	g__Pseudidiomarina	s__
New.CleanUp.ReferenceOTU96270	1.38834	-0.658278	0.496003	-1.32716	0.184455	0.233812	k__Bacteria	p__Bacteroidetes	c__Flavobacteriia	o__Flavobacteriales	f__[Weeksellaceae]	g__Weeksella	s__
326779	1.39318	-0.666263	0.502876	-1.3249	0.185203	0.234581	k__Bacteria	p__Bacteroidetes	c__Bacteroidia	o__Bacteroidales	f__	g__	s__
335644	1.38792	-0.660931	0.499428	-1.32338	0.185711	0.23503	k__Bacteria	p__Firmicutes	c__Clostridia	o__Clostridiales	f__	g__	s__
New.CleanUp.ReferenceOTU19301	1.38602	-0.658871	0.498019	-1.32298	0.185841	0.23503	k__Bacteria	p__Firmicutes	c__Clostridia	o__Clostridiales	f__Ruminococcaceae	g__Oscillospira	s__
560886	1.34759	-0.648612	0.490678	-1.32187	0.186212	0.235111	k__Bacteria	p__Proteobacteria	c__Gammaproteobacteria	o__Pseudomonadales	f__Pseudomonadaceae	g__Pseudomonas	NA
863612	1.38726	-0.660937	0.499832	-1.32232	0.186062	0.235111	k__Bacteria	p__Firmicutes	c__Clostridia	o__Clostridiales	f__	g__	s__
367542	1.33261	-0.645794	0.488677	-1.32151	0.18633	0.235111	k__Bacteria	p__Firmicutes	c__Clostridia	o__Clostridiales	f__Ruminococcaceae	g__Ruminococcus	s__
331274	1.32745	0.703221	0.532499	1.32061	0.186633	0.235135	k__Bacteria	p__Proteobacteria	c__Betaproteobacteria	o__Methylophilales	f__Methylophilaceae	g__	s__
New.CleanUp.ReferenceOTU85948	1.32886	0.703563	0.532636	1.32091	0.186532	0.235135	Unassigned	NA	NA	NA	NA	NA	NA
150553	1.3884	-0.66559	0.505162	-1.31758	0.187645	0.235334	k__Bacteria	p__[Thermi]	c__Deinococci	o__Deinococcales	f__Trueperaceae	g__B-42	s__
248831	1.33303	-0.645841	0.490067	-1.31786	0.18755	0.235334	k__Bacteria	p__Bacteroidetes	c__Cytophagia	o__Cytophagales	f__Cytophagaceae	g__Hymenobacter	s__
554338	1.4542	-0.657424	0.498588	-1.31857	0.187312	0.235334	k__Bacteria	p__Firmicutes	c__Clostridia	o__Clostridiales	f__Lachnospiraceae	g__	s__
516909	1.60905	-0.641918	0.487306	-1.31728	0.187745	0.235334	k__Bacteria	p__Bacteroidetes	c__Bacteroidia	o__Bacteroidales	f__S24-7	g__	s__
359993	1.38506	-0.661515	0.501989	-1.31779	0.187574	0.235334	k__Bacteria	p__Firmicutes	c__Clostridia	o__Clostridiales	f__Lachnospiraceae	g__Coprococcus	s__eutactus
New.CleanUp.ReferenceOTU14386	1.39499	-0.672837	0.510252	-1.31864	0.18729	0.235334	k__Bacteria	p__Proteobacteria	c__Gammaproteobacteria	o__Cardiobacteriales	f__Cardiobacteriaceae	NA	NA
New.CleanUp.ReferenceOTU98545	1.56253	-0.661227	0.502009	-1.31716	0.187784	0.235334	k__Bacteria	p__Actinobacteria	c__Actinobacteria	o__Actinomycetales	f__Nocardioidaceae	g__	s__
544772	1.38621	-0.664452	0.505164	-1.31532	0.188403	0.235707	k__Bacteria	p__Proteobacteria	c__Alphaproteobacteria	o__Rhizobiales	f__Hyphomicrobiaceae	g__Devosia	s__
296320	1.38548	-0.664311	0.505504	-1.31416	0.188794	0.235707	k__Bacteria	p__Actinobacteria	c__Coriobacteriia	o__Coriobacteriales	f__Coriobacteriaceae	g__Atopobium	s__
279978	1.3387	-0.65202	0.49631	-1.31374	0.188935	0.235707	k__Bacteria	p__Actinobacteria	c__Actinobacteria	o__Actinomycetales	f__Propionibacteriaceae	g__Luteococcus	s__
344220	1.385	-0.663539	0.504777	-1.31452	0.188672	0.235707	k__Bacteria	p__Firmicutes	c__Clostridia	o__Clostridiales	f__Lachnospiraceae	g__Butyrivibrio	s__
740831	1.38804	-0.666828	0.507117	-1.31494	0.18853	0.235707	k__Bacteria	p__Proteobacteria	c__Gammaproteobacteria	o__Xanthomonadales	f__Xanthomonadaceae	g__	s__
1132942	1.33303	-0.645773	0.490991	-1.31524	0.188428	0.235707	k__Bacteria	p__Firmicutes	c__Clostridia	o__Clostridiales	f__Ruminococcaceae	g__	s__
370098	1.38671	-0.667588	0.509253	-1.31092	0.189886	0.236018	k__Bacteria	p__Firmicutes	c__Clostridia	o__Clostridiales	f__Lachnospiraceae	g__Lachnospira	s__
350875	1.34592	-0.628262	0.479265	-1.31089	0.189896	0.236018	k__Bacteria	p__Firmicutes	c__Clostridia	o__Clostridiales	f__Lachnospiraceae	g__	s__
298812	1.38715	-0.667876	0.509306	-1.31135	0.189741	0.236018	k__Bacteria	p__Firmicutes	c__Clostridia	o__Clostridiales	f__Ruminococcaceae	g__	s__
New.CleanUp.ReferenceOTU80674	1.38367	-0.664119	0.506602	-1.31093	0.189882	0.236018	k__Bacteria	p__Bacteroidetes	c__Bacteroidia	o__Bacteroidales	f__RF16	g__	s__
New.CleanUp.ReferenceOTU91949	1.32879	0.702136	0.534967	1.31249	0.189357	0.236018	Unassigned	NA	NA	NA	NA	NA	NA
547348	1.38768	-0.670565	0.512882	-1.30745	0.191062	0.237111	k__Bacteria	p__Firmicutes	c__Clostridia	o__Clostridiales	f__Ruminococcaceae	g__	s__
796871	1.38787	-0.670688	0.512906	-1.30762	0.191001	0.237111	k__Bacteria	p__Firmicutes	c__Clostridia	o__Clostridiales	f__	g__	s__
New.CleanUp.ReferenceOTU84769	1.38673	-0.669945	0.512764	-1.30654	0.19137	0.237316	k__Bacteria	p__Firmicutes	c__Clostridia	o__Clostridiales	f__Ruminococcaceae	g__	s__
191216	1.38715	-0.673443	0.517965	-1.30017	0.193542	0.23737	k__Bacteria	p__Firmicutes	c__Clostridia	o__Clostridiales	f__Ruminococcaceae	g__	s__
712142	1.38715	-0.673443	0.517965	-1.30017	0.193542	0.23737	k__Bacteria	p__Firmicutes	c__Clostridia	o__Clostridiales	f__Ruminococcaceae	g__	s__
805522	1.38715	-0.673443	0.517965	-1.30017	0.193542	0.23737	k__Bacteria	p__Firmicutes	c__Clostridia	o__Clostridiales	f__[Tissierellaceae]	g__Sedimentibacter	s__
520638	1.38715	-0.673443	0.517965	-1.30017	0.193542	0.23737	k__Bacteria	p__Firmicutes	c__Bacilli	o__Bacillales	f__Bacillaceae	g__Bacillus	s__
232777	1.38715	-0.673443	0.517965	-1.30017	0.193542	0.23737	k__Bacteria	p__TM7	c__TM7-3	o__	f__	g__	s__
592852	1.42915	0.688842	0.527583	1.30565	0.19167	0.23737	k__Bacteria	p__Bacteroidetes	c__Bacteroidia	o__Bacteroidales	f__Prevotellaceae	g__Prevotella	s__
350862	1.38527	-0.672153	0.51772	-1.29829	0.194186	0.23737	k__Bacteria	p__Firmicutes	c__Clostridia	o__Clostridiales	f__Lachnospiraceae	g__	s__
1069816	1.32873	0.699932	0.538701	1.2993	0.193842	0.23737	k__Bacteria	p__Actinobacteria	c__Actinobacteria	o__Actinomycetales	f__Corynebacteriaceae	g__Corynebacterium	s__
296609	1.33303	-0.645395	0.496279	-1.30047	0.193441	0.23737	k__Bacteria	p__Bacteroidetes	c__Sphingobacteriia	o__Sphingobacteriales	f__Sphingobacteriaceae	g__Sphingobacterium	s__
4307094	1.38715	-0.673443	0.517965	-1.30017	0.193542	0.23737	k__Bacteria	p__Bacteroidetes	c__Bacteroidia	o__Bacteroidales	f__[Paraprevotellaceae]	g__[Prevotella]	s__
New.CleanUp.ReferenceOTU3425	1.3834	-0.667758	0.51235	-1.30333	0.192464	0.23737	k__Bacteria	p__Firmicutes	c__Clostridia	o__Clostridiales	f__	g__	s__
New.CleanUp.ReferenceOTU10688	1.32343	0.698495	0.53812	1.29803	0.194277	0.23737	k__Bacteria	p__Proteobacteria	c__Alphaproteobacteria	o__RF32	f__	g__	s__
New.CleanUp.ReferenceOTU12891	1.32928	0.700081	0.538762	1.29943	0.193798	0.23737	k__Bacteria	p__Bacteroidetes	c__Bacteroidia	o__Bacteroidales	f__Bacteroidaceae	g__Bacteroides	s__
New.CleanUp.ReferenceOTU24429	1.38715	-0.673443	0.517965	-1.30017	0.193542	0.23737	k__Bacteria	p__Proteobacteria	c__Betaproteobacteria	o__Burkholderiales	f__Alcaligenaceae	g__Oligella	s__
New.CleanUp.ReferenceOTU42342	1.32928	0.700081	0.538762	1.29943	0.193798	0.23737	k__Bacteria	p__Firmicutes	c__Clostridia	o__Clostridiales	f__[Tissierellaceae]	g__Helcococcus	s__
New.CleanUp.ReferenceOTU46992	1.32684	0.699421	0.538493	1.29885	0.193997	0.23737	k__Bacteria	p__Bacteroidetes	c__Bacteroidia	o__Bacteroidales	f__[Paraprevotellaceae]	g__[Prevotella]	s__
New.CleanUp.ReferenceOTU63155	1.32343	0.698495	0.53812	1.29803	0.194277	0.23737	k__Bacteria	p__Proteobacteria	c__Deltaproteobacteria	o__GMD14H09	f__	g__	s__
New.CleanUp.ReferenceOTU64147	1.38715	-0.673443	0.517965	-1.30017	0.193542	0.23737	k__Bacteria	p__Bacteroidetes	c__Sphingobacteriia	o__Sphingobacteriales	f__Sphingobacteriaceae	g__	s__
New.CleanUp.ReferenceOTU76717	1.32873	0.699932	0.538701	1.2993	0.193842	0.23737	Unassigned	NA	NA	NA	NA	NA	NA
New.CleanUp.ReferenceOTU95855	1.32928	0.700081	0.538762	1.29943	0.193798	0.23737	k__Bacteria	p__Bacteroidetes	c__Bacteroidia	o__Bacteroidales	f__Bacteroidaceae	g__Bacteroides	s__
210587	1.38298	-0.670582	0.517423	-1.296	0.194974	0.237872	k__Bacteria	p__Firmicutes	c__Clostridia	o__Clostridiales	f__Eubacteriaceae	g__Acetobacterium	s__
227697	1.38298	-0.670582	0.517423	-1.296	0.194974	0.237872	k__Bacteria	p__Firmicutes	c__Clostridia	o__Clostridiales	f__Ruminococcaceae	g__Ruminococcus	s__
846141	1.94669	-0.688198	0.531738	-1.29424	0.195582	0.238437	k__Bacteria	p__Firmicutes	c__Clostridia	o__Clostridiales	f__Lachnospiraceae	g__	s__
279235	1.5854	-0.620866	0.480902	-1.29104	0.196689	0.23961	k__Bacteria	p__Firmicutes	c__Clostridia	o__Clostridiales	f__Peptostreptococcaceae	g__	s__
896098	1.99188	-0.679323	0.527145	-1.28868	0.197508	0.240432	k__Bacteria	p__Bacteroidetes	c__Flavobacteriia	o__Flavobacteriales	f__Flavobacteriaceae	g__Flavobacterium	s__
1127280	2.04057	-0.712354	0.553996	-1.28585	0.198496	0.241458	k__Bacteria	p__Proteobacteria	c__Gammaproteobacteria	o__Pseudomonadales	f__Moraxellaceae	g__Moraxella	s__
533298	2.27543	-0.655127	0.511179	-1.2816	0.199983	0.243088	k__Bacteria	p__Proteobacteria	c__Gammaproteobacteria	o__Aeromonadales	f__Succinivibrionaceae	g__Succinivibrio	s__
4450088	1.36535	-0.639611	0.499466	-1.28059	0.200338	0.243341	k__Bacteria	p__Firmicutes	c__Clostridia	o__Clostridiales	f__Ruminococcaceae	g__	s__
1078207	1.42397	0.683579	0.534026	1.28005	0.200528	0.243393	k__Bacteria	p__Firmicutes	c__Bacilli	o__Lactobacillales	f__Streptococcaceae	g__Streptococcus	s__
315215	1.45067	0.686111	0.536429	1.27903	0.200885	0.243648	k__Bacteria	p__Firmicutes	c__Clostridia	o__Clostridiales	f__Ruminococcaceae	g__	s__
1045797	1.38001	-0.611615	0.480687	-1.27237	0.20324	0.246145	k__Bacteria	p__Actinobacteria	c__Actinobacteria	o__Actinomycetales	f__Microbacteriaceae	g__Microbacterium	s__
869044	1.54944	-0.638269	0.501581	-1.27252	0.20319	0.246145	k__Bacteria	p__Proteobacteria	c__Alphaproteobacteria	o__Rhizobiales	f__Methylobacteriaceae	g__	s__
New.CleanUp.ReferenceOTU86554	1.63536	-0.636331	0.504541	-1.26121	0.207234	0.250798	k__Bacteria	p__Proteobacteria	c__Gammaproteobacteria	o__Pseudomonadales	f__Pseudomonadaceae	g__Pseudomonas	s__
941487	1.34308	-0.615786	0.490859	-1.25451	0.209658	0.253546	k__Bacteria	p__Proteobacteria	c__Betaproteobacteria	o__Burkholderiales	f__Oxalobacteraceae	g__	s__
2982511	1.32394	-0.607114	0.48498	-1.25183	0.21063	0.254537	k__Bacteria	p__Proteobacteria	c__Deltaproteobacteria	o__GMD14H09	f__	g__	s__
806714	3.99204	-0.827815	0.661751	-1.25095	0.210953	0.254642	k__Bacteria	p__Proteobacteria	c__Gammaproteobacteria	o__Aeromonadales	f__Succinivibrionaceae	g__	s__
New.CleanUp.ReferenceOTU49505	1.34612	-0.61842	0.494438	-1.25075	0.211024	0.254642	k__Bacteria	p__Proteobacteria	c__Alphaproteobacteria	o__Rhodobacterales	f__Rhodobacteraceae	g__Rhodobacter	s__
303809	1.34277	-0.616942	0.494138	-1.24852	0.21184	0.255441	k__Bacteria	p__Firmicutes	c__Clostridia	o__Clostridiales	f__Clostridiaceae	g__Clostridium	s__
167215	1.34356	-0.617852	0.495687	-1.24646	0.212597	0.255981	k__Bacteria	p__Firmicutes	c__Clostridia	o__Clostridiales	f__Clostridiaceae	g__Proteiniclasticum	s__
New.CleanUp.ReferenceOTU56778	1.34356	-0.617852	0.495687	-1.24646	0.212597	0.255981	k__Bacteria	p__Proteobacteria	c__Gammaproteobacteria	o__Alteromonadales	f__Alteromonadaceae	g__Cellvibrio	s__
308696	1.40986	-0.609852	0.490478	-1.24338	0.213727	0.257155	k__Bacteria	p__Firmicutes	c__Clostridia	o__Clostridiales	f__Clostridiaceae	g__Clostridium	s__
861621	1.34356	-0.620537	0.503324	-1.23288	0.217622	0.261272	k__Bacteria	p__Bacteroidetes	c__Sphingobacteriia	o__Sphingobacteriales	f__Sphingobacteriaceae	g__	s__
520966	1.34356	-0.620537	0.503324	-1.23288	0.217622	0.261272	k__Bacteria	p__Firmicutes	c__Clostridia	o__Clostridiales	f__[Mogibacteriaceae]	g__Mogibacterium	s__
New.CleanUp.ReferenceOTU88828	1.34356	-0.620537	0.503324	-1.23288	0.217622	0.261272	k__Bacteria	p__Firmicutes	c__Bacilli	o__Bacillales	f__Bacillaceae	g__	s__
New.CleanUp.ReferenceOTU101434	1.39579	0.64299	0.522376	1.23089	0.218362	0.261971	k__Bacteria	p__Tenericutes	c__Mollicutes	o__Mycoplasmatales	f__Mycoplasmataceae	g__Mycoplasma	s__
520926	1.32278	-0.598773	0.491267	-1.21883	0.222908	0.267038	k__Bacteria	p__Bacteroidetes	c__Flavobacteriia	o__Flavobacteriales	f__Flavobacteriaceae	g__	s__
New.CleanUp.ReferenceOTU10644	2.14558	-0.67776	0.555929	-1.21915	0.222788	0.267038	k__Bacteria	p__Proteobacteria	c__Gammaproteobacteria	o__Pseudomonadales	f__Moraxellaceae	g__Moraxella	s__
210764	1.48317	-0.599771	0.492479	-1.21786	0.223277	0.267287	k__Bacteria	p__Bacteroidetes	c__Bacteroidia	o__Bacteroidales	f__Prevotellaceae	g__Prevotella	s__
New.CleanUp.ReferenceOTU36760	1.59792	0.624482	0.513365	1.21645	0.223814	0.267737	k__Bacteria	p__Tenericutes	c__Mollicutes	o__Mycoplasmatales	f__Mycoplasmataceae	g__Mycoplasma	s__
80664	1.52352	0.662347	0.54483	1.21569	0.224101	0.267888	k__Bacteria	p__Proteobacteria	c__Gammaproteobacteria	o__Pseudomonadales	f__Moraxellaceae	g__Psychrobacter	NA
New.CleanUp.ReferenceOTU13587	1.36782	-0.577629	0.478464	-1.20726	0.227333	0.271555	k__Bacteria	p__Actinobacteria	c__Actinobacteria	o__Actinomycetales	f__Microbacteriaceae	g__	s__
New.CleanUp.ReferenceOTU44890	1.59135	-0.571143	0.475169	-1.20198	0.229372	0.273793	k__Bacteria	p__Firmicutes	c__Clostridia	o__Clostridiales	f__Lachnospiraceae	g__Blautia	s__producta
New.CleanUp.ReferenceOTU7677	1.49762	0.62889	0.525274	1.19726	0.231205	0.275782	k__Bacteria	p__Proteobacteria	c__Gammaproteobacteria	o__Pasteurellales	f__Pasteurellaceae	NA	NA
New.CleanUp.ReferenceOTU46160	1.74644	-0.592137	0.495813	-1.19427	0.232371	0.276974	k__Bacteria	p__Proteobacteria	c__Deltaproteobacteria	o__GMD14H09	f__	g__	s__
8281	2.42363	-0.658464	0.55183	-1.19324	0.232776	0.277258	k__Bacteria	p__Proteobacteria	c__Gammaproteobacteria	o__Pseudomonadales	f__Moraxellaceae	g__Moraxella	s__
523051	1.3541	-0.601819	0.514536	-1.16963	0.242148	0.279027	k__Bacteria	p__Bacteroidetes	c__Bacteroidia	o__Bacteroidales	f__Rikenellaceae	g__	s__
52399	1.42077	-0.586314	0.493916	-1.18707	0.235199	0.279027	k__Bacteria	p__Firmicutes	c__Bacilli	o__Lactobacillales	f__Aerococcaceae	g__	s__
99206	1.35559	-0.591798	0.500278	-1.18294	0.236833	0.279027	k__Bacteria	p__Firmicutes	c__Clostridia	o__Clostridiales	f__Clostridiaceae	g__Clostridium	s__
583584	1.35405	-0.592404	0.501844	-1.18045	0.23782	0.279027	k__Bacteria	p__Firmicutes	c__Clostridia	o__Clostridiales	f__Lachnospiraceae	g__	s__
317794	1.35678	-0.603561	0.514871	-1.17226	0.241093	0.279027	k__Bacteria	p__Cyanobacteria	c__Chloroplast	o__Stramenopiles	f__	g__	s__
13440	1.35297	-0.592946	0.503159	-1.17845	0.238619	0.279027	k__Bacteria	p__Actinobacteria	c__Actinobacteria	o__Actinomycetales	f__Corynebacteriaceae	g__Corynebacterium	s__
347369	1.35554	-0.597242	0.507062	-1.17785	0.238857	0.279027	k__Bacteria	p__Firmicutes	c__Clostridia	o__Clostridiales	f__	g__	s__
579608	1.42241	-0.591629	0.499475	-1.1845	0.236215	0.279027	k__Bacteria	p__Firmicutes	c__Bacilli	o__Lactobacillales	f__Streptococcaceae	g__Streptococcus	s__
297160	1.35789	-0.604278	0.515009	-1.17334	0.240661	0.279027	k__Bacteria	p__Firmicutes	c__Clostridia	o__Clostridiales	f__Ruminococcaceae	g__Ruminococcus	s__
188700	1.36687	-0.571849	0.482307	-1.18565	0.235759	0.279027	k__Bacteria	p__Firmicutes	c__Clostridia	o__Clostridiales	f__Lachnospiraceae	g__	s__
536008	1.35545	-0.595047	0.5043	-1.17995	0.238022	0.279027	k__Bacteria	p__Proteobacteria	c__Gammaproteobacteria	o__Xanthomonadales	f__Xanthomonadaceae	g__Stenotrophomonas	s__
229088	1.35748	-0.596939	0.505413	-1.18109	0.237567	0.279027	k__Bacteria	p__Firmicutes	c__Clostridia	o__Clostridiales	f__	g__	s__
325850	1.35811	-0.598779	0.507351	-1.1802	0.237919	0.279027	k__Bacteria	p__Proteobacteria	c__Alphaproteobacteria	o__RF32	f__	g__	s__
514008	1.35289	-0.597869	0.509784	-1.17279	0.24088	0.279027	k__Bacteria	p__Firmicutes	c__Clostridia	o__Clostridiales	f__Ruminococcaceae	g__	s__
176426	1.35614	-0.592964	0.50134	-1.18276	0.236905	0.279027	k__Bacteria	p__Proteobacteria	c__Gammaproteobacteria	o__Pseudomonadales	f__Pseudomonadaceae	g__	s__
811253	2.19865	-0.667345	0.565288	-1.18054	0.237786	0.279027	k__Bacteria	p__Proteobacteria	c__Gammaproteobacteria	o__Pseudomonadales	f__Pseudomonadaceae	g__Pseudomonas	s__stutzeri
824714	1.3545	-0.589912	0.498628	-1.18307	0.236782	0.279027	k__Bacteria	p__Firmicutes	c__Bacilli	o__Bacillales	f__Staphylococcaceae	g__Jeotgalicoccus	s__
328146	1.35316	-0.593733	0.504052	-1.17792	0.238829	0.279027	k__Bacteria	p__Bacteroidetes	c__Bacteroidia	o__Bacteroidales	f__	g__	s__
544678	1.3541	-0.601819	0.514536	-1.16963	0.242148	0.279027	k__Bacteria	p__Firmicutes	c__Clostridia	o__Clostridiales	f__Lachnospiraceae	g__	s__
901633	1.35259	-0.597687	0.509749	-1.17251	0.240992	0.279027	k__Bacteria	p__Proteobacteria	c__Gammaproteobacteria	o__Pseudomonadales	f__Moraxellaceae	g__	s__
4344043	1.3541	-0.601819	0.514536	-1.16963	0.242148	0.279027	k__Bacteria	p__Planctomycetes	c__Phycisphaerae	o__WD2101	f__	g__	s__
91024	1.35678	-0.603561	0.514871	-1.17226	0.241093	0.279027	k__Bacteria	p__Bacteroidetes	c__Flavobacteriia	o__Flavobacteriales	f__[Weeksellaceae]	g__Chryseobacterium	s__
584375	1.61602	-0.588913	0.503526	-1.16958	0.242171	0.279027	k__Bacteria	p__Actinobacteria	c__Actinobacteria	o__Bifidobacteriales	f__Bifidobacteriaceae	g__Bifidobacterium	s__
1084322	1.35279	-0.594813	0.505701	-1.17621	0.239509	0.279027	k__Bacteria	p__Verrucomicrobia	c__Verruco-5	o__	f__	g__	s__
530928	2.71046	-0.68602	0.582394	-1.17793	0.238824	0.279027	k__Bacteria	p__Firmicutes	c__Clostridia	o__Clostridiales	f__Ruminococcaceae	g__Ruminococcus	s__
1051744	1.35273	-0.591293	0.501251	-1.17964	0.238145	0.279027	k__Bacteria	p__Actinobacteria	c__Actinobacteria	o__Actinomycetales	f__Microbacteriaceae	g__Microbacterium	s__
527408	1.35243	-0.59331	0.503973	-1.17726	0.23909	0.279027	k__Bacteria	p__Bacteroidetes	c__Bacteroidia	o__Bacteroidales	f__[Paraprevotellaceae]	g__[Prevotella]	s__
292121	1.35386	-0.594828	0.505016	-1.17784	0.23886	0.279027	k__Bacteria	p__Bacteroidetes	c__Bacteroidia	o__Bacteroidales	f__Bacteroidaceae	g__5-7N15	s__
824481	1.3541	-0.601819	0.514536	-1.16963	0.242148	0.279027	k__Bacteria	p__Chloroflexi	c__Anaerolineae	o__Anaerolineales	f__Anaerolinaceae	g__Anaerolinea	s__
668513	1.35552	-0.592589	0.501277	-1.18216	0.237143	0.279027	k__Bacteria	p__Firmicutes	c__Clostridia	o__Clostridiales	f__Ruminococcaceae	g__	s__
323818	1.35259	-0.597687	0.509749	-1.17251	0.240992	0.279027	k__Bacteria	p__Firmicutes	c__Clostridia	o__Clostridiales	f__	g__	s__
290656	1.35243	-0.59331	0.503973	-1.17726	0.23909	0.279027	k__Bacteria	p__Firmicutes	c__Clostridia	o__Clostridiales	f__Ruminococcaceae	g__	s__
347016	1.3545	-0.593818	0.50332	-1.1798	0.238079	0.279027	k__Bacteria	p__Bacteroidetes	c__Bacteroidia	o__Bacteroidales	f__Bacteroidaceae	g__	s__
New.CleanUp.ReferenceOTU8445	1.3541	-0.601819	0.514536	-1.16963	0.242148	0.279027	k__Bacteria	p__Firmicutes	c__Bacilli	o__Haloplasmatales	f__Haloplasmataceae	g__	s__
New.CleanUp.ReferenceOTU12999	1.3541	-0.601819	0.514536	-1.16963	0.242148	0.279027	k__Bacteria	p__Bacteroidetes	c__[Saprospirae]	o__[Saprospirales]	f__Chitinophagaceae	g__	s__
New.CleanUp.ReferenceOTU21931	1.3541	-0.601819	0.514536	-1.16963	0.242148	0.279027	k__Bacteria	p__Cyanobacteria	c__4C0d-2	o__YS2	f__	g__	s__
New.CleanUp.ReferenceOTU25555	1.35077	-0.596554	0.509535	-1.17078	0.241687	0.279027	k__Bacteria	p__Actinobacteria	c__Actinobacteria	o__Actinomycetales	f__Micrococcaceae	g__	s__
New.CleanUp.ReferenceOTU27335	1.39055	0.633574	0.534393	1.18559	0.235783	0.279027	k__Bacteria	p__Bacteroidetes	c__Flavobacteriia	o__Flavobacteriales	f__Flavobacteriaceae	g__	s__
New.CleanUp.ReferenceOTU31754	1.35218	-0.597429	0.5097	-1.17212	0.24115	0.279027	Unassigned	NA	NA	NA	NA	NA	NA
New.CleanUp.ReferenceOTU40078	1.36061	-0.606037	0.515348	-1.17598	0.239605	0.279027	k__Bacteria	p__Bacteroidetes	c__Bacteroidia	o__Bacteroidales	f__[Paraprevotellaceae]	g__[Prevotella]	s__
New.CleanUp.ReferenceOTU43578	1.35678	-0.603561	0.514871	-1.17226	0.241093	0.279027	k__Bacteria	p__Firmicutes	c__Clostridia	o__Clostridiales	f__	g__	s__
New.CleanUp.ReferenceOTU45935	1.42158	-0.595164	0.505476	-1.17743	0.239023	0.279027	k__Bacteria	p__Proteobacteria	c__Betaproteobacteria	o__Rhodocyclales	f__Rhodocyclaceae	g__Thauera	s__
New.CleanUp.ReferenceOTU64152	1.35916	-0.599394	0.50747	-1.18114	0.237546	0.279027	k__Bacteria	p__Firmicutes	c__Clostridia	o__Clostridiales	f__[Tissierellaceae]	g__Helcococcus	s__
New.CleanUp.ReferenceOTU75071	1.36061	-0.606037	0.515348	-1.17598	0.239605	0.279027	k__Bacteria	p__Bacteroidetes	c__Bacteroidia	o__Bacteroidales	f__p-2534-18B5	g__	s__
New.CleanUp.ReferenceOTU77276	1.35678	-0.603561	0.514871	-1.17226	0.241093	0.279027	k__Bacteria	p__Bacteroidetes	c__Bacteroidia	o__Bacteroidales	f__Porphyromonadaceae	g__	s__
New.CleanUp.ReferenceOTU92341	1.35357	-0.59213	0.501795	-1.18002	0.237991	0.279027	k__Bacteria	p__Bacteroidetes	c__Sphingobacteriia	o__Sphingobacteriales	f__Sphingobacteriaceae	g__Sphingobacterium	s__multivorum
New.CleanUp.ReferenceOTU97731	1.35581	-0.597406	0.507092	-1.1781	0.238756	0.279027	k__Bacteria	p__Firmicutes	c__Clostridia	o__Clostridiales	f__	g__	s__
142389	1.35241	-0.60072	0.514325	-1.16798	0.242816	0.279382	k__Bacteria	p__Proteobacteria	c__Alphaproteobacteria	o__Sphingomonadales	f__Sphingomonadaceae	g__Sphingomonas	s__echinoides
142444	1.35241	-0.60072	0.514325	-1.16798	0.242816	0.279382	k__Bacteria	p__Actinobacteria	c__Coriobacteriia	o__Coriobacteriales	f__Coriobacteriaceae	g__	s__
612465	1.38293	-0.573159	0.49133	-1.16655	0.243393	0.279851	k__Bacteria	p__Bacteroidetes	c__Sphingobacteriia	o__Sphingobacteriales	f__Sphingobacteriaceae	g__	s__
187267	1.35035	-0.599381	0.51407	-1.16595	0.243633	0.279934	k__Bacteria	p__Firmicutes	c__Clostridia	o__Clostridiales	f__Ruminococcaceae	g__Oscillospira	s__
322360	2.5733	-0.633783	0.543955	-1.16514	0.243962	0.280117	k__Bacteria	p__Firmicutes	c__Clostridia	o__Clostridiales	f__Ruminococcaceae	g__	s__
New.CleanUp.ReferenceOTU80120	1.36419	-0.569928	0.493211	-1.15555	0.247867	0.284404	k__Bacteria	p__Bacteroidetes	c__Sphingobacteriia	o__Sphingobacteriales	f__Sphingobacteriaceae	g__Pedobacter	s__
317802	1.56112	-0.571643	0.495024	-1.15478	0.248181	0.284567	k__Bacteria	p__Bacteroidetes	c__Bacteroidia	o__Bacteroidales	f__Bacteroidaceae	g__5-7N15	s__
145619	1.4664	-0.560527	0.486102	-1.15311	0.248867	0.285156	k__Bacteria	p__Actinobacteria	c__Actinobacteria	o__Actinomycetales	f__Corynebacteriaceae	g__Corynebacterium	s__
1090029	1.37741	-0.552693	0.48031	-1.1507	0.249855	0.286091	k__Bacteria	p__Actinobacteria	c__Actinobacteria	o__Actinomycetales	f__Sanguibacteraceae	g__Sanguibacter	s__
329808	1.3323	-0.568527	0.496967	-1.14399	0.252627	0.289065	k__Bacteria	p__Firmicutes	c__Clostridia	o__Clostridiales	f__Ruminococcaceae	g__	s__
754778	1.41194	-0.541703	0.479148	-1.13055	0.258243	0.295287	k__Bacteria	p__Proteobacteria	c__Gammaproteobacteria	o__Enterobacteriales	f__Enterobacteriaceae	g__Erwinia	s__
1918929	1.47617	-0.538063	0.477068	-1.12785	0.259382	0.296385	k__Bacteria	p__Proteobacteria	c__Alphaproteobacteria	o__Rickettsiales	f__mitochondria	NA	NA
New.CleanUp.ReferenceOTU20846	1.32442	-0.539691	0.483037	-1.11729	0.263872	0.301308	k__Bacteria	p__Actinobacteria	c__Actinobacteria	o__Actinomycetales	f__Corynebacteriaceae	g__Corynebacterium	s__
8247	1.60834	0.561805	0.504964	1.11256	0.265896	0.30341	k__Bacteria	p__Proteobacteria	c__Gammaproteobacteria	o__Pseudomonadales	f__Moraxellaceae	g__Moraxella	s__
628400	1.50387	-0.54509	0.490578	-1.11112	0.266518	0.303911	k__Bacteria	p__Proteobacteria	c__Alphaproteobacteria	o__Rhizobiales	f__Rhizobiaceae	g__Agrobacterium	s__
New.ReferenceOTU391	1.37685	-0.544588	0.492599	-1.10554	0.268925	0.306446	k__Bacteria	p__Firmicutes	c__Erysipelotrichi	o__Erysipelotrichales	f__Erysipelotrichaceae	g__Bulleidia	s__p-1630-c5
15432	1.37954	-0.54706	0.496834	-1.10109	0.270857	0.308434	k__Bacteria	p__Firmicutes	c__Bacilli	o__Lactobacillales	f__Streptococcaceae	g__Streptococcus	s__
111553	1.96478	-0.574445	0.524154	-1.09595	0.273102	0.310778	k__Bacteria	p__Proteobacteria	c__Alphaproteobacteria	o__Rhizobiales	f__Bradyrhizobiaceae	NA	NA
808398	1.46344	0.579172	0.529448	1.09391	0.273992	0.311577	k__Bacteria	p__Bacteroidetes	c__Bacteroidia	o__Bacteroidales	f__	g__	s__
4432796	1.81473	-0.578077	0.530172	-1.09036	0.275556	0.31314	k__Bacteria	p__Proteobacteria	c__Gammaproteobacteria	o__Pseudomonadales	f__Pseudomonadaceae	g__Pseudomonas	s__viridiflava
545418	2.33764	-0.576779	0.529457	-1.08938	0.275987	0.313416	k__Bacteria	p__Bacteroidetes	c__Cytophagia	o__Cytophagales	f__Cytophagaceae	g__Hymenobacter	s__
New.CleanUp.ReferenceOTU18412	1.84084	-0.533017	0.489622	-1.08863	0.276317	0.313575	k__Bacteria	p__Actinobacteria	c__Actinobacteria	o__Actinomycetales	f__Microbacteriaceae	g__Clavibacter	NA
572237	2.05699	0.63716	0.586308	1.08673	0.277155	0.314311	k__Bacteria	p__Fusobacteria	c__Fusobacteriia	o__Fusobacteriales	f__Fusobacteriaceae	g__Fusobacterium	s__
576231	1.88898	-0.568383	0.529763	-1.0729	0.283316	0.321012	k__Bacteria	p__Actinobacteria	c__Actinobacteria	o__Actinomycetales	f__Kineosporiaceae	g__	s__
New.CleanUp.ReferenceOTU41277	1.35599	-0.524919	0.48939	-1.0726	0.283451	0.321012	k__Bacteria	p__Proteobacteria	c__Gammaproteobacteria	o__Pseudomonadales	f__Moraxellaceae	g__Moraxella	s__
513757	2.14912	-0.562144	0.531366	-1.05792	0.290092	0.328308	k__Bacteria	p__Bacteroidetes	c__Sphingobacteriia	o__Sphingobacteriales	f__Sphingobacteriaceae	g__Pedobacter	s__
552671	2.15251	-0.591258	0.559391	-1.05697	0.290527	0.328577	k__Bacteria	p__Proteobacteria	c__Alphaproteobacteria	o__Rhizobiales	f__Phyllobacteriaceae	g__	s__
300859	7.91	-0.75247	0.7154	-1.05182	0.292883	0.331016	k__Bacteria	p__Bacteroidetes	c__Bacteroidia	o__Bacteroidales	f__Prevotellaceae	g__Prevotella	s__
814277	1.33356	-0.507241	0.484724	-1.04645	0.295352	0.333578	k__Bacteria	p__Proteobacteria	c__Alphaproteobacteria	o__Rhodobacterales	f__Rhodobacteraceae	g__Paracoccus	s__
524444	1.65348	-0.528864	0.505633	-1.04594	0.295587	0.333616	k__Bacteria	p__Firmicutes	c__Clostridia	o__Clostridiales	f__Lachnospiraceae	g__Blautia	s__
New.CleanUp.ReferenceOTU39615	1.38834	-0.517038	0.494625	-1.04531	0.295878	0.333718	k__Bacteria	p__Firmicutes	c__Clostridia	o__Clostridiales	f__[Acidaminobacteraceae]	g__Guggenheimella	s__
581921	1.50255	-0.494257	0.475165	-1.04018	0.298257	0.336172	k__Bacteria	p__Proteobacteria	c__Betaproteobacteria	o__Burkholderiales	f__Comamonadaceae	g__Comamonas	s__
4302718	1.32231	-0.521433	0.504206	-1.03417	0.301058	0.337486	k__Bacteria	p__Firmicutes	c__Clostridia	o__Clostridiales	f__Ruminococcaceae	g__	s__
547156	1.32497	-0.520662	0.50197	-1.03724	0.299626	0.337486	k__Bacteria	p__Firmicutes	c__Clostridia	o__Clostridiales	f__Clostridiaceae	g__Clostridium	s__
860267	1.32231	-0.519288	0.501722	-1.03501	0.300663	0.337486	k__Bacteria	p__Bacteroidetes	c__[Saprospirae]	o__[Saprospirales]	f__Chitinophagaceae	g__	s__
449855	1.32231	-0.521433	0.504206	-1.03417	0.301058	0.337486	k__Bacteria	p__Actinobacteria	c__Actinobacteria	o__Actinomycetales	f__Micrococcaceae	g__Nesterenkonia	s__
99264	1.32343	-0.528344	0.512173	-1.03157	0.302272	0.337486	k__Bacteria	p__Bacteroidetes	c__Bacteroidia	o__Bacteroidales	f__Prevotellaceae	g__Prevotella	s__
200923	1.65617	0.54298	0.526297	1.0317	0.302213	0.337486	k__Bacteria	p__Bacteroidetes	c__Flavobacteriia	o__Flavobacteriales	f__Flavobacteriaceae	g__Myroides	s__
110876	1.32246	-0.520191	0.502679	-1.03484	0.300745	0.337486	k__Bacteria	p__Firmicutes	c__Bacilli	o__Lactobacillales	f__Streptococcaceae	g__Streptococcus	s__
New.CleanUp.ReferenceOTU23388	1.32284	-0.522886	0.505645	-1.0341	0.30109	0.337486	k__Bacteria	p__Firmicutes	c__Bacilli	o__Lactobacillales	f__Streptococcaceae	g__Streptococcus	s__minor
New.CleanUp.ReferenceOTU26915	1.32224	-0.521019	0.503754	-1.03427	0.301009	0.337486	k__Bacteria	p__Actinobacteria	c__Coriobacteriia	o__Coriobacteriales	f__Coriobacteriaceae	g__	s__
New.CleanUp.ReferenceOTU34204	1.32442	-0.528939	0.512287	-1.03251	0.301835	0.337486	k__Bacteria	p__Firmicutes	c__Clostridia	o__Clostridiales	f__Ruminococcaceae	g__	s__
New.CleanUp.ReferenceOTU48280	1.32194	-0.521235	0.504169	-1.03385	0.301207	0.337486	Unassigned	NA	NA	NA	NA	NA	NA
New.CleanUp.ReferenceOTU82836	1.322	-0.522417	0.505559	-1.03335	0.301442	0.337486	k__Bacteria	p__TM7	c__TM7-3	o__	f__	g__	s__
New.CleanUp.ReferenceOTU87601	1.32343	-0.528344	0.512173	-1.03157	0.302272	0.337486	k__Bacteria	p__Tenericutes	c__Mollicutes	o__Mycoplasmatales	f__Mycoplasmataceae	g__Mycoplasma	s__
New.CleanUp.ReferenceOTU97581	1.32343	-0.528344	0.512173	-1.03157	0.302272	0.337486	Unassigned	NA	NA	NA	NA	NA	NA
529994	1.55842	-0.519049	0.505202	-1.02741	0.304229	0.339442	k__Bacteria	p__Actinobacteria	c__Actinobacteria	o__Actinomycetales	f__Microbacteriaceae	g__	s__
369953	1.32592	0.536267	0.527223	1.01715	0.30908	0.344623	k__Bacteria	p__Proteobacteria	c__Alphaproteobacteria	o__Rhodospirillales	f__Acetobacteraceae	g__	s__
782953	2.42509	-0.503799	0.495561	-1.01662	0.309332	0.344673	k__Bacteria	p__Proteobacteria	c__Gammaproteobacteria	o__Enterobacteriales	f__Enterobacteriaceae	g__	s__
New.CleanUp.ReferenceOTU30851	1.87841	-0.517573	0.5105	-1.01385	0.310653	0.345911	k__Bacteria	p__Bacteroidetes	c__Flavobacteriia	o__Flavobacteriales	f__[Weeksellaceae]	g__Ornithobacterium	s__
New.CleanUp.ReferenceOTU47351	1.3643	-0.495514	0.494657	-1.00173	0.316472	0.352155	k__Bacteria	p__Firmicutes	c__Clostridia	o__Clostridiales	f__Lachnospiraceae	g__	s__
New.CleanUp.ReferenceOTU58526	1.42671	0.529297	0.529569	0.999486	0.31756	0.353128	k__Bacteria	p__[Thermi]	c__Deinococci	o__Deinococcales	f__Deinococcaceae	g__Deinococcus	s__
1934300	1.4966	0.49477	0.500556	0.988442	0.322936	0.358866	k__Bacteria	p__Firmicutes	c__Bacilli	o__Bacillales	f__Bacillaceae	g__Bacillus	s__
1101451	2.06267	-0.456305	0.461886	-0.987917	0.323193	0.358911	k__Bacteria	p__Actinobacteria	c__Actinobacteria	o__Actinomycetales	f__Micrococcaceae	g__Micrococcus	s__
575542	1.4799	-0.475496	0.484608	-0.981198	0.326495	0.362093	k__Bacteria	p__Proteobacteria	c__Gammaproteobacteria	o__Pasteurellales	f__Pasteurellaceae	g__Aggregatibacter	s__
New.CleanUp.ReferenceOTU43621	1.46023	-0.492047	0.501284	-0.981574	0.32631	0.362093	k__Bacteria	p__Bacteroidetes	c__Sphingobacteriia	o__Sphingobacteriales	f__Sphingobacteriaceae	g__Pedobacter	s__
New.CleanUp.ReferenceOTU13938	1.4844	-0.482293	0.493346	-0.977597	0.328274	0.363822	k__Bacteria	p__Proteobacteria	c__Betaproteobacteria	o__Neisseriales	f__Neisseriaceae	g__Neisseria	NA
530854	1.51257	-0.464363	0.475966	-0.975622	0.329252	0.364663	k__Bacteria	p__Bacteroidetes	c__Bacteroidia	o__Bacteroidales	f__Prevotellaceae	g__Prevotella	s__
517347	1.60731	-0.476361	0.488664	-0.974823	0.329648	0.364858	k__Bacteria	p__Firmicutes	c__Clostridia	o__Clostridiales	f__Ruminococcaceae	g__	s__
914364	1.71448	-0.488261	0.501326	-0.973938	0.330087	0.3651	k__Bacteria	p__Bacteroidetes	c__Cytophagia	o__Cytophagales	f__Cytophagaceae	g__Hymenobacter	s__
54116	1.41377	-0.476638	0.490239	-0.972255	0.330924	0.365781	k__Bacteria	p__Firmicutes	c__Clostridia	o__Clostridiales	f__Lachnospiraceae	g__	s__
New.ReferenceOTU48	1.3436	-0.474532	0.488585	-0.971236	0.331431	0.366097	k__Bacteria	p__Bacteroidetes	c__Cytophagia	o__Cytophagales	f__Cytophagaceae	g__Hymenobacter	s__
570049	1.345	-0.474877	0.489377	-0.970372	0.331861	0.366329	k__Bacteria	p__Firmicutes	c__Clostridia	o__Clostridiales	f__Lachnospiraceae	g__	s__
524661	1.35554	-0.466928	0.481523	-0.969689	0.332202	0.366461	k__Bacteria	p__Bacteroidetes	c__Bacteroidia	o__Bacteroidales	f__Bacteroidaceae	g__Bacteroides	NA
New.CleanUp.ReferenceOTU31458	1.4673	0.508031	0.524893	0.967875	0.333107	0.367215	k__Bacteria	p__Proteobacteria	c__Alphaproteobacteria	o__Sphingomonadales	f__Sphingomonadaceae	g__Sphingobium	s__
New.CleanUp.ReferenceOTU58311	1.3433	-0.47578	0.492401	-0.966246	0.333921	0.367868	k__Bacteria	p__Bacteroidetes	c__Flavobacteriia	o__Flavobacteriales	f__[Weeksellaceae]	g__Chryseobacterium	s__
New.CleanUp.ReferenceOTU24927	1.34489	-0.476957	0.495469	-0.962638	0.335729	0.369614	k__Bacteria	p__Firmicutes	c__Clostridia	o__Clostridiales	f__Ruminococcaceae	g__Ruminococcus	s__
513706	1.44178	0.501991	0.521849	0.961946	0.336077	0.369658	k__Bacteria	p__Firmicutes	c__Clostridia	o__Clostridiales	f__	g__	s__
367879	3.3228	0.588947	0.61242	0.961671	0.336215	0.369658	k__Bacteria	p__Proteobacteria	c__Gammaproteobacteria	o__Pseudomonadales	f__Moraxellaceae	g__Moraxella	s__
New.CleanUp.ReferenceOTU86919	1.4135	-0.479718	0.499817	-0.959787	0.337163	0.370454	k__Bacteria	p__Firmicutes	c__Clostridia	o__Clostridiales	f__Clostridiaceae	g__	s__
New.CleanUp.ReferenceOTU46038	1.75826	-0.483246	0.509146	-0.949131	0.342554	0.376129	k__Bacteria	p__Firmicutes	c__Clostridia	o__Clostridiales	f__Lachnospiraceae	g__Coprococcus	s__
4307166	1.86941	0.54356	0.57497	0.945372	0.344469	0.377981	k__Bacteria	p__Firmicutes	c__Clostridia	o__Clostridiales	f__[Tissierellaceae]	g__Helcococcus	s__
New.CleanUp.ReferenceOTU67634	16.2246	-0.484519	0.515922	-0.939133	0.347662	0.381233	k__Bacteria	p__Proteobacteria	c__Betaproteobacteria	o__Burkholderiales	f__Comamonadaceae	g__Delftia	s__
584396	1.94835	-0.492627	0.538786	-0.914327	0.360545	0.395098	k__Bacteria	p__Firmicutes	c__Clostridia	o__Clostridiales	f__	g__	s__
757622	1.75775	-0.493494	0.54126	-0.911751	0.3619	0.396321	k__Bacteria	p__Firmicutes	c__Clostridia	o__Clostridiales	f__Veillonellaceae	g__Veillonella	s__dispar
1062748	1.41954	-0.452376	0.497261	-0.909736	0.362962	0.397222	k__Bacteria	p__Actinobacteria	c__Actinobacteria	o__Actinomycetales	f__Mycobacteriaceae	g__Mycobacterium	s__
New.CleanUp.ReferenceOTU20068	1.41976	-0.453694	0.500864	-0.905822	0.36503	0.399222	k__Bacteria	p__Firmicutes	c__Clostridia	o__Clostridiales	f__[Acidaminobacteraceae]	g__Guggenheimella	s__
8254	1.35584	-0.447224	0.498825	-0.896553	0.369957	0.404344	k__Bacteria	p__Proteobacteria	c__Gammaproteobacteria	o__Pseudomonadales	f__Moraxellaceae	g__	s__
344804	1.35433	-0.445289	0.497069	-0.89583	0.370344	0.404499	k__Bacteria	p__Firmicutes	c__Clostridia	o__Clostridiales	f__Lachnospiraceae	g__Coprococcus	s__
844589	2.18693	-0.469493	0.526002	-0.89257	0.372088	0.406136	k__Bacteria	p__Bacteroidetes	c__Bacteroidia	o__Bacteroidales	f__S24-7	g__	s__
219549	1.35721	0.459262	0.515806	0.890377	0.373263	0.407152	k__Bacteria	p__Bacteroidetes	c__Flavobacteriia	o__Flavobacteriales	f__[Weeksellaceae]	g__Chryseobacterium	s__
844940	3.21994	0.67419	0.76227	0.884451	0.376453	0.410271	k__Bacteria	p__Proteobacteria	c__Gammaproteobacteria	o__Pasteurellales	f__Pasteurellaceae	g__Mannheimia	s__
543942	1.38019	-0.423964	0.479519	-0.884145	0.376618	0.410271	k__Bacteria	p__Proteobacteria	c__Gammaproteobacteria	o__Pseudomonadales	f__Moraxellaceae	g__Acinetobacter	s__johnsonii
131209	1.37812	-0.424101	0.480267	-0.883053	0.377208	0.410644	k__Bacteria	p__Actinobacteria	c__Actinobacteria	o__Actinomycetales	f__Microbacteriaceae	g__	s__
545127	1.81937	0.501687	0.570758	0.878984	0.37941	0.41277	k__Bacteria	p__Firmicutes	c__Clostridia	o__Clostridiales	f__[Mogibacteriaceae]	g__	s__
711526	1.44797	-0.417491	0.476241	-0.876638	0.380683	0.413884	k__Bacteria	p__Actinobacteria	c__Actinobacteria	o__Actinomycetales	f__Micrococcaceae	g__	s__
New.CleanUp.ReferenceOTU35230	1.56134	0.441914	0.508185	0.869592	0.384523	0.417785	k__Bacteria	p__Bacteroidetes	c__Bacteroidia	o__Bacteroidales	f__Porphyromonadaceae	g__Porphyromonas	s__
530094	1.33272	-0.42256	0.492549	-0.857906	0.390945	0.424206	k__Bacteria	p__Firmicutes	c__Clostridia	o__Clostridiales	f__Ruminococcaceae	g__Faecalibacterium	s__prausnitzii
194360	1.33333	-0.421596	0.491402	-0.857945	0.390923	0.424206	k__Bacteria	p__Proteobacteria	c__Betaproteobacteria	o__Burkholderiales	f__Alcaligenaceae	g__Sutterella	s__
2863553	1.33202	-0.427499	0.5026	-0.850576	0.395005	0.428051	k__Bacteria	p__Firmicutes	c__Clostridia	o__Clostridiales	f__Clostridiaceae	g__	s__
69910	1.33171	-0.427584	0.502572	-0.850793	0.394884	0.428051	k__Bacteria	p__Bacteroidetes	c__Bacteroidia	o__Bacteroidales	f__Prevotellaceae	g__Prevotella	s__
12666	1.64163	-0.422055	0.497099	-0.849037	0.395861	0.428698	k__Bacteria	p__Actinobacteria	c__Actinobacteria	o__Actinomycetales	f__Kineosporiaceae	g__Kineococcus	NA
1031437	1.67657	0.454313	0.54105	0.839687	0.401084	0.434071	k__Bacteria	p__Bacteroidetes	c__Cytophagia	o__Cytophagales	f__Cytophagaceae	g__Spirosoma	s__
289992	1.37833	-0.406671	0.4917	-0.82707	0.408197	0.441482	k__Bacteria	p__Firmicutes	c__Clostridia	o__Clostridiales	f__Ruminococcaceae	g__	s__
New.CleanUp.ReferenceOTU6106	1.3792	-0.40777	0.493941	-0.825543	0.409064	0.44213	k__Bacteria	p__Firmicutes	c__Clostridia	o__Clostridiales	f__	g__	s__
295031	1.46169	-0.391991	0.47677	-0.822182	0.410973	0.443905	k__Bacteria	p__Proteobacteria	c__Gammaproteobacteria	o__Pseudomonadales	f__Pseudomonadaceae	g__Pseudomonas	s__fragi
589419	1.50708	0.420088	0.512734	0.819309	0.41261	0.445383	k__Bacteria	p__Firmicutes	c__Clostridia	o__Clostridiales	f__Veillonellaceae	g__Succiniclasticum	s__
323791	1.33655	-0.390168	0.480817	-0.811469	0.417097	0.449932	k__Bacteria	p__Proteobacteria	c__Alphaproteobacteria	o__Rhizobiales	f__Rhizobiaceae	g__Agrobacterium	s__
New.ReferenceOTU597	4.53921	-0.542949	0.680926	-0.797368	0.425237	0.458416	k__Bacteria	p__Tenericutes	c__Mollicutes	o__Acholeplasmatales	f__Acholeplasmataceae	g__Acholeplasma	s__
266392	1.56155	0.426178	0.536223	0.794778	0.426742	0.459739	k__Bacteria	p__Firmicutes	c__Clostridia	o__Clostridiales	f__Lachnospiraceae	g__Coprococcus	s__
4437422	1.4571	-0.391933	0.50042	-0.783208	0.433505	0.466722	k__Bacteria	p__Proteobacteria	c__Betaproteobacteria	o__Neisseriales	f__Neisseriaceae	g__Neisseria	NA
344923	43.7391	0.686804	0.877989	0.782247	0.434069	0.467026	k__Bacteria	p__Tenericutes	c__Mollicutes	o__Mycoplasmatales	f__Mycoplasmataceae	g__Mycoplasma	s__
997642	1.36603	-0.377905	0.484036	-0.780737	0.434957	0.467678	k__Bacteria	p__Bacteroidetes	c__Cytophagia	o__Cytophagales	f__Cytophagaceae	g__Hymenobacter	s__
New.CleanUp.ReferenceOTU31457	1.65475	0.413491	0.532534	0.776459	0.437478	0.470083	k__Bacteria	p__Firmicutes	c__Bacilli	o__Lactobacillales	f__Streptococcaceae	g__Streptococcus	s__
New.CleanUp.ReferenceOTU59517	1.55118	0.404764	0.522002	0.775406	0.4381	0.470447	k__Bacteria	p__Bacteroidetes	c__Sphingobacteriia	o__Sphingobacteriales	f__Sphingobacteriaceae	g__	s__
New.CleanUp.ReferenceOTU86586	1.39251	-0.382254	0.498464	-0.766864	0.443162	0.475575	k__Bacteria	p__Firmicutes	c__Clostridia	o__Clostridiales	f__Clostridiaceae	g__Tindallia_Anoxynatronum	s__
749563	1.44582	0.394166	0.51441	0.766249	0.443528	0.47566	k__Bacteria	p__Actinobacteria	c__Actinobacteria	o__Actinomycetales	f__Microbacteriaceae	g__Microbacterium	s__
New.CleanUp.ReferenceOTU89021	1.38913	-0.376495	0.493271	-0.763262	0.445307	0.477259	k__Bacteria	p__Firmicutes	c__Clostridia	o__Clostridiales	f__Lachnospiraceae	g__Blautia	s__
528756	1.38574	-0.378302	0.49674	-0.761569	0.446317	0.478032	k__Bacteria	p__Bacteroidetes	c__Bacteroidia	o__Bacteroidales	f__S24-7	g__	s__
453616	2.13901	-0.403296	0.5313	-0.759074	0.447808	0.47932	k__Bacteria	p__Actinobacteria	c__Actinobacteria	o__Actinomycetales	f__Geodermatophilaceae	g__	s__
New.CleanUp.ReferenceOTU65038	1.63551	-0.390619	0.515413	-0.757876	0.448525	0.479777	k__Bacteria	p__Proteobacteria	c__Gammaproteobacteria	o__Pasteurellales	f__Pasteurellaceae	g__Actinobacillus	s__
New.CleanUp.ReferenceOTU47156	1.32386	-0.378171	0.508005	-0.744424	0.45662	0.488121	k__Bacteria	p__Tenericutes	c__Mollicutes	o__Mycoplasmatales	f__Mycoplasmataceae	g__Mycoplasma	s__
349431	1.57323	-0.372641	0.501108	-0.743635	0.457097	0.488316	k__Bacteria	p__Firmicutes	c__Clostridia	o__Clostridiales	f__Ruminococcaceae	g__Ruminococcus	s__bromii
846710	1.32387	0.379804	0.5149	0.737627	0.460741	0.491892	k__Bacteria	p__Proteobacteria	c__Betaproteobacteria	o__Burkholderiales	f__Comamonadaceae	g__	s__
992510	1.37722	-0.351405	0.480853	-0.730794	0.464905	0.496018	k__Bacteria	p__Proteobacteria	c__Alphaproteobacteria	o__Sphingomonadales	f__Sphingomonadaceae	g__Sphingomonas	s__
240268	1.48372	-0.361742	0.499208	-0.724632	0.468678	0.499722	k__Bacteria	p__Bacteroidetes	c__Sphingobacteriia	o__Sphingobacteriales	f__Sphingobacteriaceae	g__	s__
584954	1.47972	-0.347472	0.489528	-0.709811	0.477822	0.509144	k__Bacteria	p__Actinobacteria	c__Coriobacteriia	o__Coriobacteriales	f__Coriobacteriaceae	g__	s__
New.CleanUp.ReferenceOTU32410	1.41393	-0.340686	0.486908	-0.699694	0.484119	0.515522	k__Bacteria	p__Firmicutes	c__Clostridia	o__Clostridiales	f__Lachnospiraceae	g__Blautia	s__
New.CleanUp.ReferenceOTU44516	1.41175	-0.339642	0.486175	-0.6986	0.484802	0.515919	k__Bacteria	p__Proteobacteria	c__Gammaproteobacteria	o__Xanthomonadales	f__Xanthomonadaceae	g__Luteimonas	s__
582379	1.51635	0.357594	0.516533	0.692297	0.488751	0.519788	k__Bacteria	p__Firmicutes	c__Clostridia	o__Clostridiales	f__Clostridiaceae	g__	s__
334705	2.11753	-0.349724	0.518154	-0.674942	0.499712	0.531105	k__Bacteria	p__Firmicutes	c__Clostridia	o__Clostridiales	f__Ruminococcaceae	g__	s__
861881	2.11343	0.373652	0.554683	0.673632	0.500545	0.531649	k__Bacteria	p__Proteobacteria	c__Gammaproteobacteria	o__Pseudomonadales	f__Moraxellaceae	g__	s__
4422872	1.33992	0.330674	0.4979	0.664138	0.506602	0.537738	k__Bacteria	p__Bacteroidetes	c__[Saprospirae]	o__[Saprospirales]	f__Chitinophagaceae	g__Sediminibacterium	s__
3829957	1.4901	-0.325702	0.494981	-0.658008	0.510533	0.541564	k__Bacteria	p__Proteobacteria	c__Gammaproteobacteria	o__Enterobacteriales	f__Enterobacteriaceae	g__	s__
1892252	1.87558	-0.3411	0.521684	-0.653845	0.513212	0.544057	k__Bacteria	p__Proteobacteria	c__Alphaproteobacteria	o__Rickettsiales	f__mitochondria	NA	NA
949304	1.4935	0.338601	0.521808	0.648901	0.516402	0.54709	k__Bacteria	p__Proteobacteria	c__Gammaproteobacteria	o__Pseudomonadales	f__Moraxellaceae	g__Moraxella	s__
922761	1.38191	0.322895	0.499176	0.646856	0.517725	0.548141	k__Bacteria	p__Proteobacteria	c__Gammaproteobacteria	o__Enterobacteriales	f__Enterobacteriaceae	g__	s__
306046	1.49353	0.336173	0.52176	0.644304	0.519378	0.54954	k__Bacteria	p__Firmicutes	c__Clostridia	o__Clostridiales	f__Ruminococcaceae	g__	s__
4442774	1.38882	0.331316	0.515462	0.642755	0.520383	0.550252	k__Bacteria	p__Firmicutes	c__Clostridia	o__Clostridiales	f__Ruminococcaceae	g__	s__
559659	1.42127	-0.31335	0.493331	-0.635172	0.525316	0.555114	k__Bacteria	p__Firmicutes	c__Clostridia	o__Clostridiales	f__Ruminococcaceae	g__	s__
127534	1.68681	0.342898	0.540435	0.634486	0.525764	0.555234	k__Bacteria	p__Bacteroidetes	c__Cytophagia	o__Cytophagales	f__Cytophagaceae	g__Spirosoma	s__
837069	1.46627	-0.300989	0.490032	-0.614223	0.539068	0.568921	k__Bacteria	p__Actinobacteria	c__Actinobacteria	o__Actinomycetales	f__Streptomycetaceae	g__Streptomyces	s__
101208	1.35585	-0.308622	0.50567	-0.610323	0.541648	0.57128	k__Bacteria	p__Actinobacteria	c__Actinobacteria	o__Actinomycetales	f__Nocardioidaceae	g__	s__
312531	1.35472	-0.300416	0.496114	-0.605537	0.544822	0.574262	k__Bacteria	p__Proteobacteria	c__Gammaproteobacteria	o__Pseudomonadales	f__Moraxellaceae	g__Acinetobacter	s__
724725	2.4168	-0.35024	0.595184	-0.588457	0.556226	0.58591	k__Bacteria	p__Firmicutes	c__Clostridia	o__Clostridiales	f__Ruminococcaceae	g__	s__
818213	1.82172	-0.297375	0.510074	-0.583004	0.559891	0.589285	k__Bacteria	p__Bacteroidetes	c__Flavobacteriia	o__Flavobacteriales	f__[Weeksellaceae]	g__Chryseobacterium	s__
New.CleanUp.ReferenceOTU76800	1.50696	-0.297078	0.50989	-0.582632	0.560141	0.589285	k__Bacteria	p__Firmicutes	c__Clostridia	o__Clostridiales	f__Lachnospiraceae	g__	s__
4339987	1.61444	0.3045	0.525475	0.579476	0.562268	0.591148	k__Bacteria	p__Actinobacteria	c__Actinobacteria	o__Actinomycetales	f__Cellulomonadaceae	g__Cellulomonas	s__
2549460	1.54146	-0.287726	0.497133	-0.578771	0.562744	0.591273	k__Bacteria	p__Bacteroidetes	c__Flavobacteriia	o__Flavobacteriales	f__[Weeksellaceae]	g__Chryseobacterium	s__
816492	1.35906	0.282777	0.508941	0.55562	0.578471	0.607413	k__Bacteria	p__Bacteroidetes	c__Bacteroidia	o__Bacteroidales	f__Prevotellaceae	g__Prevotella	s__
4414827	1.37769	-0.268374	0.486769	-0.551338	0.581402	0.609644	k__Bacteria	p__Bacteroidetes	c__Cytophagia	o__Cytophagales	f__Cytophagaceae	g__Hymenobacter	s__
547714	1.37812	-0.269051	0.48838	-0.550904	0.581699	0.609644	k__Bacteria	p__Firmicutes	c__Clostridia	o__Clostridiales	f__Peptostreptococcaceae	g__	s__
New.CleanUp.ReferenceOTU37835	1.38835	-0.266598	0.483462	-0.551434	0.581336	0.609644	k__Bacteria	p__Bacteroidetes	c__Sphingobacteriia	o__Sphingobacteriales	f__Sphingobacteriaceae	g__Pedobacter	s__
1015028	1.5641	0.291844	0.531335	0.549265	0.582824	0.610437	k__Bacteria	p__Firmicutes	c__Clostridia	o__Clostridiales	f__Clostridiaceae	g__Clostridium	s__
541859	1.85462	0.306087	0.569561	0.537408	0.590986	0.618595	k__Bacteria	p__Proteobacteria	c__Gammaproteobacteria	o__Pseudomonadales	f__Pseudomonadaceae	g__Pseudomonas	s__
New.CleanUp.ReferenceOTU57037	1.34935	0.27025	0.504243	0.535951	0.591992	0.619258	Unassigned	NA	NA	NA	NA	NA	NA
314755	1.80747	-0.273594	0.513862	-0.532427	0.59443	0.621416	k__Bacteria	p__Firmicutes	c__Clostridia	o__Clostridiales	f__Ruminococcaceae	g__	s__
1144585	1.51296	-0.261718	0.497195	-0.526388	0.598618	0.6254	k__Bacteria	p__Actinobacteria	c__Actinobacteria	o__Actinomycetales	f__Microbacteriaceae	g__	s__
697578	8.59972	0.269708	0.523123	0.515572	0.606153	0.632873	k__Bacteria	p__Firmicutes	c__Bacilli	o__Bacillales	f__Bacillaceae	g__	s__
4378239	1.80466	-0.27464	0.534191	-0.514122	0.607166	0.633532	k__Bacteria	p__Actinobacteria	c__Actinobacteria	o__Actinomycetales	f__Sanguibacteraceae	g__Sanguibacter	s__
218446	1.77342	-0.23967	0.480022	-0.499289	0.617576	0.643988	k__Bacteria	p__Proteobacteria	c__Alphaproteobacteria	o__Rhizobiales	f__Rhizobiaceae	g__Rhizobium	s__leguminosarum
335653	1.58576	0.261294	0.527058	0.495759	0.620065	0.646177	k__Bacteria	p__Bacteroidetes	c__Bacteroidia	o__Bacteroidales	f__Prevotellaceae	g__Prevotella	s__
New.CleanUp.ReferenceOTU66616	3.28697	-0.275576	0.571173	-0.482473	0.62947	0.655566	k__Bacteria	p__Proteobacteria	c__Gammaproteobacteria	o__Pasteurellales	f__Pasteurellaceae	g__Actinobacillus	s__
New.ReferenceOTU43	727.967	-0.43105	0.905123	-0.476234	0.633908	0.659773	k__Bacteria	p__Actinobacteria	c__Actinobacteria	o__Actinomycetales	f__Microbacteriaceae	NA	NA
807342	1.97744	-0.248481	0.529117	-0.469615	0.63863	0.664271	k__Bacteria	p__Proteobacteria	c__Gammaproteobacteria	o__Aeromonadales	f__Succinivibrionaceae	g__	s__
New.CleanUp.ReferenceOTU28035	1.32446	-0.226217	0.503195	-0.449562	0.653026	0.67882	k__Bacteria	p__Firmicutes	c__Clostridia	o__Clostridiales	f__Lachnospiraceae	NA	NA
577716	1.32903	0.226894	0.506599	0.447877	0.654242	0.679657	k__Bacteria	p__Firmicutes	c__Bacilli	o__Lactobacillales	f__Lactobacillaceae	g__Lactobacillus	s__
New.CleanUp.ReferenceOTU62414	1.69525	0.231051	0.517071	0.446845	0.654987	0.680005	k__Bacteria	p__Actinobacteria	c__Actinobacteria	o__Actinomycetales	f__Microbacteriaceae	g__Leucobacter	s__
354849	1.32553	0.224472	0.511066	0.439224	0.660499	0.685205	k__Bacteria	p__Firmicutes	c__Clostridia	o__Clostridiales	f__	g__	s__
New.CleanUp.ReferenceOTU59069	1.32484	0.224217	0.511002	0.438778	0.660822	0.685205	Unassigned	NA	NA	NA	NA	NA	NA
New.CleanUp.ReferenceOTU54374	1.36666	-0.213566	0.49035	-0.435538	0.663172	0.687212	k__Bacteria	p__Firmicutes	c__Clostridia	o__Clostridiales	f__Lachnospiraceae	g__Blautia	s__
68458	2.23463	-0.208648	0.4837	-0.431358	0.666208	0.689927	k__Bacteria	p__Proteobacteria	c__Alphaproteobacteria	o__Rhizobiales	f__Methylobacteriaceae	g__Methylobacterium	s__
338525	1.40564	0.215485	0.504213	0.427368	0.669111	0.692501	k__Bacteria	p__Proteobacteria	c__Alphaproteobacteria	o__Rhizobiales	f__Hyphomicrobiaceae	g__Devosia	s__
509021	2.42495	0.216815	0.531983	0.407561	0.683596	0.707051	k__Bacteria	p__Proteobacteria	c__Alphaproteobacteria	o__Sphingomonadales	f__Sphingomonadaceae	g__Sphingobium	s__
New.CleanUp.ReferenceOTU34924	1.7084	-0.200716	0.498358	-0.402755	0.687129	0.710261	k__Bacteria	p__Proteobacteria	c__Gammaproteobacteria	o__Oceanospirillales	f__Halomonadaceae	g__Halomonas	s__
584804	1.49256	0.204849	0.509882	0.401758	0.687862	0.710577	k__Bacteria	p__Firmicutes	c__Clostridia	o__Clostridiales	f__	g__	s__
New.CleanUp.ReferenceOTU41278	1.64826	-0.186758	0.46618	-0.400613	0.688705	0.711004	k__Bacteria	p__Firmicutes	c__Bacilli	o__Bacillales	f__Bacillaceae	g__Bacillus	s__cereus
971270	1.48808	-0.198048	0.499256	-0.396687	0.691598	0.713547	k__Bacteria	p__Actinobacteria	c__Actinobacteria	o__Actinomycetales	f__Nocardioidaceae	g__	s__
4420570	1.34667	-0.194083	0.490246	-0.395889	0.692187	0.71371	k__Bacteria	p__Cyanobacteria	c__Chloroplast	o__Streptophyta	f__	g__	s__
523916	1.48658	-0.202712	0.513358	-0.394874	0.692936	0.714038	k__Bacteria	p__Firmicutes	c__Erysipelotrichi	o__Erysipelotrichales	f__Erysipelotrichaceae	g__	s__
New.CleanUp.ReferenceOTU61234	1.6225	0.193298	0.521295	0.370803	0.710784	0.731975	k__Bacteria	p__Firmicutes	c__Erysipelotrichi	o__Erysipelotrichales	f__Erysipelotrichaceae	g__Bulleidia	s__
New.CleanUp.ReferenceOTU58134	8.63308	-0.31851	0.888148	-0.358623	0.719877	0.740879	k__Bacteria	p__Tenericutes	c__Mollicutes	o__Mycoplasmatales	f__Mycoplasmataceae	g__	s__
250206	1.95446	-0.190357	0.5423	-0.351017	0.725576	0.746281	k__Bacteria	p__Proteobacteria	c__Alphaproteobacteria	o__Rhizobiales	f__Rhizobiaceae	g__Agrobacterium	s__
523589	2.24893	-0.191962	0.550161	-0.34892	0.72715	0.747436	k__Bacteria	p__Firmicutes	c__Clostridia	o__Clostridiales	f__Clostridiaceae	g__Clostridium	s__neonatale
New.CleanUp.ReferenceOTU43920	1.61221	-0.162161	0.495869	-0.327024	0.74365	0.763923	k__Bacteria	p__Proteobacteria	c__Gammaproteobacteria	o__Alteromonadales	f__211ds20	g__	s__
New.CleanUp.ReferenceOTU5135	1.33654	0.155119	0.50583	0.306661	0.759101	0.779313	k__Bacteria	p__Proteobacteria	c__Betaproteobacteria	o__Neisseriales	f__Neisseriaceae	NA	NA
593542	1.36113	-0.146268	0.485117	-0.301511	0.763025	0.782856	k__Bacteria	p__Bacteroidetes	c__Bacteroidia	o__Bacteroidales	f__Prevotellaceae	g__Prevotella	s__
48811	1.5251	-0.14928	0.517657	-0.288376	0.773059	0.79266	k__Bacteria	p__Proteobacteria	c__Gammaproteobacteria	o__Alteromonadales	f__Alteromonadaceae	g__Cellvibrio	s__
New.CleanUp.ReferenceOTU99098	1.76105	-0.152908	0.544235	-0.280959	0.778742	0.797994	k__Bacteria	p__Proteobacteria	c__Gammaproteobacteria	o__Pasteurellales	f__Pasteurellaceae	g__Mannheimia	s__
523279	1.43601	0.138083	0.500078	0.276123	0.782453	0.801302	k__Bacteria	p__Firmicutes	c__Clostridia	o__Clostridiales	f__	g__	s__
1105814	2.43586	-0.144008	0.524878	-0.274365	0.783804	0.801695	k__Bacteria	p__Proteobacteria	c__Alphaproteobacteria	o__Rhizobiales	f__Bradyrhizobiaceae	g__	s__
New.CleanUp.ReferenceOTU52244	1.33521	-0.135989	0.495569	-0.27441	0.783769	0.801695	k__Bacteria	p__Proteobacteria	c__Betaproteobacteria	o__Burkholderiales	f__Alcaligenaceae	g__	s__
New.CleanUp.ReferenceOTU10550	1.67683	-0.133032	0.486861	-0.273245	0.784665	0.80208	k__Bacteria	p__Firmicutes	c__Clostridia	o__Clostridiales	f__Lachnospiraceae	g__	s__
524368	2.07514	-0.145557	0.539957	-0.269571	0.78749	0.804473	k__Bacteria	p__Actinobacteria	c__Actinobacteria	o__Actinomycetales	f__Yaniellaceae	g__Yaniella	s__
214651	1.70908	0.139617	0.521566	0.267688	0.78894	0.805177	k__Bacteria	p__Firmicutes	c__Clostridia	o__Clostridiales	f__	g__	s__
515751	1.3805	-0.130921	0.489583	-0.267412	0.789152	0.805177	k__Bacteria	p__Firmicutes	c__Clostridia	o__Clostridiales	f__Ruminococcaceae	g__Ruminococcus	s__
173486	1.35964	0.133984	0.502402	0.266688	0.78971	0.805251	k__Bacteria	p__Proteobacteria	c__Gammaproteobacteria	o__Pasteurellales	f__Pasteurellaceae	NA	NA
768947	1.35985	0.131497	0.50611	0.25982	0.795003	0.81015	k__Bacteria	p__Bacteroidetes	c__Bacteroidia	o__Bacteroidales	f__Prevotellaceae	g__Prevotella	s__
New.CleanUp.ReferenceOTU71769	1.35851	0.131066	0.507177	0.258422	0.796081	0.810751	k__Bacteria	p__Proteobacteria	c__Betaproteobacteria	o__Burkholderiales	f__Oxalobacteraceae	g__	s__
797560	1.37208	-0.118543	0.484088	-0.24488	0.80655	0.820908	k__Bacteria	p__Firmicutes	c__Bacilli	o__Lactobacillales	f__Streptococcaceae	g__Streptococcus	s__
New.ReferenceOTU684	780.035	0.217095	0.947613	0.229097	0.818794	0.832859	k__Bacteria	p__Bacteroidetes	c__[Saprospirae]	o__[Saprospirales]	f__Chitinophagaceae	g__	s__
353532	2.00463	0.129076	0.570587	0.226216	0.821033	0.834625	k__Bacteria	p__Proteobacteria	c__Betaproteobacteria	o__Burkholderiales	f__Oxalobacteraceae	g__Janthinobacterium	NA
4381109	1.56683	0.110269	0.507904	0.217106	0.828126	0.841319	k__Bacteria	p__Proteobacteria	c__Betaproteobacteria	o__Burkholderiales	f__Comamonadaceae	g__	s__
638485	1.86381	-0.111981	0.537696	-0.208262	0.835025	0.847808	k__Bacteria	p__Fibrobacteres	c__Fibrobacteria	o__Fibrobacterales	f__Fibrobacteraceae	g__Fibrobacter	s__succinogenes
416994	1.42411	0.0987848	0.504686	0.195735	0.844818	0.857226	k__Bacteria	p__Firmicutes	c__Bacilli	o__Bacillales	f__Staphylococcaceae	g__Salinicoccus	s__
826144	1.34523	0.0898789	0.496205	0.181132	0.856264	0.868309	k__Bacteria	p__Bacteroidetes	c__Sphingobacteriia	o__Sphingobacteriales	f__Sphingobacteriaceae	g__Pedobacter	s__cryoconitis
637901	2.69257	0.0793204	0.446253	0.177748	0.858921	0.870471	k__Bacteria	p__Proteobacteria	c__Betaproteobacteria	o__Burkholderiales	f__Comamonadaceae	g__Delftia	s__
521536	1.72423	-0.0834142	0.524832	-0.158935	0.87372	0.884745	k__Bacteria	p__Bacteroidetes	c__Cytophagia	o__Cytophagales	f__Cyclobacteriaceae	g__	s__
633252	2.17556	0.0869472	0.548606	0.158488	0.874073	0.884745	k__Bacteria	p__Proteobacteria	c__Gammaproteobacteria	o__Pseudomonadales	f__Pseudomonadaceae	g__Pseudomonas	s__
1808628	1.64878	-0.0732534	0.509943	-0.14365	0.885777	0.893864	k__Bacteria	p__Bacteroidetes	c__Bacteroidia	o__Bacteroidales	f__Porphyromonadaceae	g__	s__
136015	21.7459	0.0826748	0.5679	0.14558	0.884253	0.893864	k__Bacteria	p__Proteobacteria	c__Betaproteobacteria	o__Burkholderiales	f__Comamonadaceae	g__Delftia	s__
360547	1.36903	-0.0711518	0.490771	-0.14498	0.884727	0.893864	k__Bacteria	p__Proteobacteria	c__Alphaproteobacteria	o__Rhizobiales	f__Phyllobacteriaceae	g__	s__
808609	1.32425	0.0729504	0.50637	0.144065	0.885449	0.893864	k__Bacteria	p__Firmicutes	c__Clostridia	o__Clostridiales	f__Ruminococcaceae	g__Ruminococcus	s__
518598	1.41412	-0.0709857	0.490981	-0.144579	0.885043	0.893864	k__Bacteria	p__Bacteroidetes	c__Bacteroidia	o__Bacteroidales	f__Rikenellaceae	g__	s__
1053703	2.0784	0.0707933	0.52563	0.134683	0.892863	0.900466	k__Bacteria	p__Bacteroidetes	c__Sphingobacteriia	o__Sphingobacteriales	f__Sphingobacteriaceae	g__Pedobacter	s__cryoconitis
513440	1.57849	-0.0559164	0.502763	-0.111218	0.911443	0.918646	k__Bacteria	p__Firmicutes	c__Clostridia	o__Clostridiales	f__Lachnospiraceae	g__	s__
896276	1.97767	-0.0561026	0.55062	-0.10189	0.918844	0.925543	k__Bacteria	p__Bacteroidetes	c__Sphingobacteriia	o__Sphingobacteriales	f__Sphingobacteriaceae	g__Pedobacter	s__cryoconitis
545515	3.64363	0.0478156	0.474947	0.100676	0.919808	0.925951	k__Bacteria	p__Proteobacteria	c__Alphaproteobacteria	o__Rhizobiales	f__Phyllobacteriaceae	g__	s__
354591	1.33369	0.0471639	0.494415	0.0953933	0.924002	0.929609	k__Bacteria	p__Firmicutes	c__Clostridia	o__Clostridiales	f__Ruminococcaceae	g__	s__
349546	1.42228	-0.0433508	0.503134	-0.0861615	0.931338	0.936421	k__Bacteria	p__Firmicutes	c__Clostridia	o__Clostridiales	f__Lachnospiraceae	g__	s__
279128	1.38916	0.0414389	0.504156	0.0821946	0.934492	0.938454	k__Bacteria	p__Firmicutes	c__Erysipelotrichi	o__Erysipelotrichales	f__Erysipelotrichaceae	g__	s__
518661	1.48368	0.04145	0.501213	0.0826993	0.934091	0.938454	k__Bacteria	p__Proteobacteria	c__Alphaproteobacteria	o__Rhizobiales	f__Phyllobacteriaceae	g__	s__
262032	1.65615	0.040035	0.515542	0.0776562	0.938102	0.941509	k__Bacteria	p__Fibrobacteres	c__Fibrobacteria	o__Fibrobacterales	f__Fibrobacteraceae	g__Fibrobacter	s__succinogenes
New.CleanUp.ReferenceOTU36682	1.48532	-0.0334809	0.500539	-0.0668897	0.94667	0.948959	k__Bacteria	p__Proteobacteria	c__Gammaproteobacteria	o__Enterobacteriales	f__Enterobacteriaceae	g__	s__
New.CleanUp.ReferenceOTU66820	2.56472	-0.0371665	0.554181	-0.0670657	0.946529	0.948959	k__Bacteria	p__Tenericutes	c__Mollicutes	o__Mycoplasmatales	f__Mycoplasmataceae	g__Mycoplasma	s__
547913	1.90856	-0.032902	0.519911	-0.0632839	0.94954	0.951262	k__Bacteria	p__Firmicutes	c__Clostridia	o__Clostridiales	f__Lachnospiraceae	g__Coprococcus	s__
873276	1.61844	0.00750897	0.524679	0.0143116	0.988581	0.989178	k__Bacteria	p__Bacteroidetes	c__Cytophagia	o__Cytophagales	f__Cytophagaceae	g__Dyadobacter	s__
564941	1.45504	0.007698	0.512407	0.0150232	0.988014	0.989178	k__Bacteria	p__Firmicutes	c__Clostridia	o__Clostridiales	f__	g__	s__
New.CleanUp.ReferenceOTU49972	1.39027	-0.00383817	0.49043	-0.00782613	0.993756	0.993756	k__Bacteria	p__Bacteroidetes	c__Cytophagia	o__Cytophagales	f__Cytophagaceae	g__Hymenobacter	s__
366623	1.12192	-0.001406	0.523706	-0.00268472	0.997858	NA	k__Bacteria	p__Firmicutes	c__Clostridia	o__Clostridiales	f__Lachnospiraceae	g__Coprococcus	s__
279699	1.12275	-0.00169011	0.523746	-0.00322696	0.997425	NA	k__Bacteria	p__Bacteroidetes	c__Cytophagia	o__Cytophagales	f__Cytophagaceae	g__Hymenobacter	s__
533624	1.15591	-0.0987985	0.516892	-0.191139	0.848416	NA	k__Bacteria	p__Firmicutes	c__Erysipelotrichi	o__Erysipelotrichales	f__Erysipelotrichaceae	g__Sharpea	NA
882840	1.26568	-0.513904	0.492665	-1.04311	0.296898	NA	k__Bacteria	p__Bacteroidetes	c__Cytophagia	o__Cytophagales	f__Cytophagaceae	g__Hymenobacter	s__
4436393	1.2818	-0.8368	0.501013	-1.67022	0.0948765	NA	k__Bacteria	p__Bacteroidetes	c__Cytophagia	o__Cytophagales	f__Cytophagaceae	g__Leadbetterella	s__
637649	1.288	-0.448672	0.510344	-0.879157	0.379316	NA	k__Bacteria	p__Actinobacteria	c__Actinobacteria	o__Actinomycetales	f__Pseudonocardiaceae	g__Saccharopolyspora	s__
530751	1.12275	-0.00169011	0.523746	-0.00322696	0.997425	NA	k__Bacteria	p__Tenericutes	c__Mollicutes	o__RF39	f__	g__	s__
1108960	1.14629	-0.127297	0.501726	-0.253717	0.799714	NA	k__Bacteria	p__Proteobacteria	c__Alphaproteobacteria	o__Sphingomonadales	f__Sphingomonadaceae	g__Sphingomonas	s__
213576	1.12334	-0.00189127	0.523774	-0.00361084	0.997119	NA	k__Bacteria	p__Bacteroidetes	c__Bacteroidia	o__Bacteroidales	f__Prevotellaceae	g__Prevotella	s__
838200	1.28668	-0.447937	0.510209	-0.877949	0.379971	NA	k__Bacteria	p__Firmicutes	c__Clostridia	o__Clostridiales	f__Lachnospiraceae	g__	s__
859313	1.28944	-0.442124	0.502074	-0.880596	0.378537	NA	k__Bacteria	p__Actinobacteria	c__Acidimicrobiia	o__Acidimicrobiales	f__C111	g__	s__
308017	1.12334	0.354163	0.534047	0.663168	0.507223	NA	k__Bacteria	p__Bacteroidetes	c__[Saprospirae]	o__[Saprospirales]	f__Chitinophagaceae	g__	s__
241325	1.25476	-0.364781	0.507556	-0.718701	0.472325	NA	k__Bacteria	p__Proteobacteria	c__Gammaproteobacteria	o__Alteromonadales	f__Alteromonadaceae	g__Marinobacter	s__
292428	1.20257	-0.552936	0.489707	-1.12912	0.258849	NA	k__Bacteria	p__Actinobacteria	c__Actinobacteria	o__Actinomycetales	f__Jonesiaceae	g__	s__
579750	1.17831	-0.244164	0.506078	-0.482464	0.629476	NA	k__Bacteria	p__Firmicutes	c__Clostridia	o__Clostridiales	f__Lachnospiraceae	g__	s__
816626	1.19041	-0.310274	0.500641	-0.619753	0.53542	NA	k__Bacteria	p__Firmicutes	c__Clostridia	o__Clostridiales	f__	g__	s__
336518	1.15797	-0.441038	0.493437	-0.89381	0.371424	NA	k__Bacteria	p__Bacteroidetes	c__Bacteroidia	o__Bacteroidales	f__[Paraprevotellaceae]	g__[Prevotella]	s__
4339417	1.25495	-0.367099	0.510094	-0.719669	0.471729	NA	k__Bacteria	p__Proteobacteria	c__Alphaproteobacteria	o__Rhizobiales	f__Hyphomicrobiaceae	g__Rhodoplanes	s__
343482	1.17831	-0.244164	0.506078	-0.482464	0.629476	NA	k__Bacteria	p__Firmicutes	c__Clostridia	o__Clostridiales	f__Ruminococcaceae	g__	s__
140091	1.14671	-0.158848	0.510371	-0.311239	0.755619	NA	k__Bacteria	p__Firmicutes	c__Clostridia	o__Clostridiales	f__Clostridiaceae	g__Clostridium	s__
341657	1.10138	0.0139362	0.52283	0.0266554	0.978735	NA	k__Bacteria	p__Firmicutes	c__Clostridia	o__Clostridiales	f__Veillonellaceae	g__Anaerovibrio	s__
305304	1.09042	-0.0550194	0.515717	-0.106685	0.915039	NA	k__Bacteria	p__Proteobacteria	c__Betaproteobacteria	o__Burkholderiales	f__Alcaligenaceae	g__Sutterella	s__
514045	1.25765	-0.693454	0.487288	-1.42309	0.154711	NA	k__Bacteria	p__Spirochaetes	c__Spirochaetes	o__Spirochaetales	f__Spirochaetaceae	g__Treponema	s__
813781	1.1242	-0.144782	0.509817	-0.283989	0.776419	NA	k__Bacteria	p__Bacteroidetes	c__Flavobacteriia	o__Flavobacteriales	f__[Weeksellaceae]	g__Chryseobacterium	s__
337126	1.23495	-0.612248	0.488101	-1.25435	0.209716	NA	k__Bacteria	p__Bacteroidetes	c__Bacteroidia	o__Bacteroidales	f__Bacteroidaceae	g__5-7N15	s__
4327677	1.12275	-0.00169011	0.523746	-0.00322696	0.997425	NA	k__Bacteria	p__Firmicutes	c__Clostridia	o__Clostridiales	f__Clostridiaceae	g__	s__
324099	1.18885	-0.193081	0.513899	-0.375717	0.707127	NA	k__Bacteria	p__Firmicutes	c__Clostridia	o__Clostridiales	f__Christensenellaceae	g__	s__
583936	1.1242	-0.269276	0.501014	-0.537462	0.590949	NA	k__Bacteria	p__Bacteroidetes	c__Cytophagia	o__Cytophagales	f__Cytophagaceae	g__Spirosoma	s__
748537	1.1242	-0.00217421	0.523815	-0.00415072	0.996688	NA	k__Bacteria	p__Proteobacteria	c__Alphaproteobacteria	o__Sphingomonadales	f__Sphingomonadaceae	g__	s__
849118	1.25495	-0.367099	0.510094	-0.719669	0.471729	NA	k__Bacteria	p__Proteobacteria	c__Alphaproteobacteria	o__Rhizobiales	f__Hyphomicrobiaceae	g__Devosia	s__
539878	1.12481	0.354373	0.534126	0.663465	0.507033	NA	k__Bacteria	p__Proteobacteria	c__Alphaproteobacteria	o__Rhizobiales	f__Phyllobacteriaceae	g__Mesorhizobium	s__
326774	1.13401	-0.082465	0.516128	-0.159776	0.873057	NA	k__Bacteria	p__Firmicutes	c__Clostridia	o__Clostridiales	f__Ruminococcaceae	g__Ruminococcus	s__
559247	1.12237	-0.00156245	0.523728	-0.00298331	0.99762	NA	k__Bacteria	p__Firmicutes	c__Clostridia	o__Clostridiales	f__	g__	s__
1579250	1.22552	-0.689803	0.49324	-1.39851	0.161959	NA	k__Bacteria	p__Firmicutes	c__Clostridia	o__Clostridiales	f__Ruminococcaceae	g__	s__
557297	1.25929	-0.78241	0.497469	-1.57278	0.11577	NA	k__Bacteria	p__Bacteroidetes	c__Bacteroidia	o__Bacteroidales	f__Bacteroidaceae	g__5-7N15	s__
371510	1.25495	-0.367099	0.510094	-0.719669	0.471729	NA	k__Bacteria	p__Bacteroidetes	c__Sphingobacteriia	o__Sphingobacteriales	f__Sphingobacteriaceae	g__	s__
328081	1.12359	-0.00197353	0.523786	-0.00376781	0.996994	NA	k__Bacteria	p__Actinobacteria	c__Actinobacteria	o__Actinomycetales	f__Nocardioidaceae	g__	s__
289468	1.12377	0.174571	0.527655	0.330843	0.740763	NA	k__Bacteria	p__Bacteroidetes	c__Bacteroidia	o__Bacteroidales	f__[Paraprevotellaceae]	g__YRC22	s__
4312977	1.10125	0.190004	0.527183	0.360413	0.718538	NA	k__Bacteria	p__Proteobacteria	c__Alphaproteobacteria	o__Rhizobiales	f__Rhizobiaceae	g__Agrobacterium	s__
522699	1.15669	-0.1002	0.518104	-0.193397	0.846648	NA	k__Bacteria	p__Firmicutes	c__Clostridia	o__Clostridiales	f__Ruminococcaceae	g__Oscillospira	s__
531495	1.18824	-0.190401	0.511294	-0.372391	0.709602	NA	k__Bacteria	p__Firmicutes	c__Clostridia	o__Clostridiales	f__Peptococcaceae	g__rc4-4	s__
328313	1.31772	-0.524873	0.511511	-1.02612	0.304834	NA	k__Bacteria	p__Firmicutes	c__Clostridia	o__Clostridiales	f__Ruminococcaceae	g__	s__
251173	1.22249	0.0400581	0.512546	0.0781552	0.937705	NA	k__Bacteria	p__Bacteroidetes	c__Flavobacteriia	o__Flavobacteriales	f__Flavobacteriaceae	g__Flavobacterium	s__
554372	1.1242	-0.00217421	0.523815	-0.00415072	0.996688	NA	k__Bacteria	p__Firmicutes	c__Clostridia	o__Clostridiales	f__Ruminococcaceae	g__Oscillospira	s__
4289643	1.22509	-0.569239	0.488194	-1.16601	0.24361	NA	k__Bacteria	p__Firmicutes	c__Erysipelotrichi	o__Erysipelotrichales	f__Erysipelotrichaceae	g__Erysipelothrix	s__
1111513	1.12275	-0.00169011	0.523746	-0.00322696	0.997425	NA	k__Bacteria	p__Planctomycetes	c__Planctomycetia	o__Pirellulales	f__Pirellulaceae	g__	s__
517244	1.11251	-0.0681644	0.51579	-0.132155	0.894862	NA	k__Bacteria	p__Bacteroidetes	c__Bacteroidia	o__Bacteroidales	f__	g__	s__
343266	1.21426	-0.655132	0.492282	-1.33081	0.183253	NA	k__Bacteria	p__Firmicutes	c__Clostridia	o__Clostridiales	f__Ruminococcaceae	g__	s__
4367855	1.09042	-0.0550194	0.515717	-0.106685	0.915039	NA	k__Bacteria	p__Actinobacteria	c__Actinobacteria	o__Actinomycetales	f__Streptomycetaceae	g__Streptomyces	s__
570367	1.16778	-0.295975	0.500183	-0.591734	0.554029	NA	k__Bacteria	p__Firmicutes	c__Clostridia	o__Clostridiales	f__Lachnospiraceae	g__	s__
107401	1.08963	0.10195	0.531396	0.191854	0.847857	NA	k__Bacteria	p__Proteobacteria	c__Gammaproteobacteria	o__Pasteurellales	f__Pasteurellaceae	NA	NA
4416957	1.14671	-0.387977	0.495273	-0.783359	0.433416	NA	k__Bacteria	p__Bacteroidetes	c__Bacteroidia	o__Bacteroidales	f__[Paraprevotellaceae]	g__[Prevotella]	s__
810096	1.12275	-0.00169011	0.523746	-0.00322696	0.997425	NA	k__Bacteria	p__Proteobacteria	c__Alphaproteobacteria	o__Sphingomonadales	f__Sphingomonadaceae	g__	s__
569818	1.25495	-0.367099	0.510094	-0.719669	0.471729	NA	k__Bacteria	p__Firmicutes	c__Clostridia	o__Clostridiales	f__	g__	s__
742519	1.12334	-0.00189127	0.523774	-0.00361084	0.997119	NA	k__Bacteria	p__Spirochaetes	c__Spirochaetes	o__Spirochaetales	f__Spirochaetaceae	g__Treponema	s__
823953	1.15755	0.243499	0.524769	0.464012	0.642639	NA	k__Bacteria	p__Proteobacteria	c__Betaproteobacteria	o__Burkholderiales	f__Comamonadaceae	g__Delftia	s__
592170	1.21011	-0.325077	0.501724	-0.64792	0.517037	NA	k__Bacteria	p__Firmicutes	c__Clostridia	o__Clostridiales	f__Lachnospiraceae	g__Blautia	s__
314703	1.288	-0.448672	0.510344	-0.879157	0.379316	NA	k__Bacteria	p__Firmicutes	c__Clostridia	o__Clostridiales	f__	g__	s__
340436	1.12256	-0.00129811	0.523383	-0.00248022	0.998021	NA	k__Bacteria	p__Firmicutes	c__Clostridia	o__Clostridiales	f__[Mogibacteriaceae]	g__	s__
1023428	1.2222	-0.386759	0.496697	-0.778662	0.436179	NA	k__Bacteria	p__Firmicutes	c__Bacilli	o__Lactobacillales	f__Carnobacteriaceae	g__Trichococcus	s__
514620	1.11221	-0.0680896	0.515777	-0.132014	0.894974	NA	k__Bacteria	p__Actinobacteria	c__Actinobacteria	o__Actinomycetales	f__Corynebacteriaceae	g__Corynebacterium	s__
176468	1.11263	-0.0681949	0.515796	-0.132213	0.894816	NA	k__Bacteria	p__Proteobacteria	c__Gammaproteobacteria	o__Enterobacteriales	f__Enterobacteriaceae	g__Erwinia	s__
315491	1.21463	-0.456985	0.488859	-0.934799	0.349892	NA	k__Bacteria	p__Firmicutes	c__Clostridia	o__Clostridiales	f__	g__	s__
4362511	1.19174	-0.194271	0.514089	-0.377894	0.705509	NA	k__Bacteria	p__Fibrobacteres	c__Fibrobacteria	o__Fibrobacterales	f__Fibrobacteraceae	g__Fibrobacter	s__succinogenes
2689396	1.16795	0.325527	0.522909	0.622531	0.533593	NA	k__Bacteria	p__Proteobacteria	c__Gammaproteobacteria	o__Enterobacteriales	f__Enterobacteriaceae	g__	s__
590818	1.11221	-0.0680896	0.515777	-0.132014	0.894974	NA	k__Bacteria	p__Firmicutes	c__Clostridia	o__Clostridiales	f__	g__	s__
651004	1.25856	-0.743609	0.491411	-1.51321	0.130226	NA	k__Bacteria	p__Actinobacteria	c__Actinobacteria	o__Actinomycetales	f__Nocardioidaceae	g__	s__
552380	1.12359	-0.00163423	0.523431	-0.00312216	0.997509	NA	k__Bacteria	p__Firmicutes	c__Clostridia	o__Clostridiales	f__Ruminococcaceae	g__Ruminococcus	s__
694337	1.29306	-0.862285	0.502913	-1.71458	0.0864224	NA	k__Bacteria	p__Firmicutes	c__Clostridia	o__Clostridiales	f__Ruminococcaceae	g__	s__
744237	1.1242	-0.269276	0.501014	-0.537462	0.590949	NA	k__Bacteria	p__Acidobacteria	c__Acidobacteriia	o__Acidobacteriales	f__Koribacteraceae	g__	s__
821608	1.13431	-0.215863	0.504689	-0.427715	0.668859	NA	k__Bacteria	p__Proteobacteria	c__Alphaproteobacteria	o__Sphingomonadales	f__Sphingomonadaceae	g__Sphingomonas	s__
539124	1.1558	-0.0998661	0.518054	-0.192771	0.847138	NA	k__Bacteria	p__Firmicutes	c__Clostridia	o__Clostridiales	f__[Mogibacteriaceae]	g__	s__
339624	1.21198	-0.282239	0.493603	-0.571794	0.567462	NA	k__Bacteria	p__Firmicutes	c__Clostridia	o__Clostridiales	f__Lachnospiraceae	g__	s__
512361	1.25382	-0.366524	0.509993	-0.718685	0.472335	NA	k__Bacteria	p__Firmicutes	c__Clostridia	o__Clostridiales	f__	g__	s__
4398588	1.12275	-0.00169011	0.523746	-0.00322696	0.997425	NA	k__Bacteria	p__Firmicutes	c__Clostridia	o__Clostridiales	f__Ruminococcaceae	g__	s__
883057	1.29142	-0.747277	0.486414	-1.5363	0.124465	NA	k__Bacteria	p__Actinobacteria	c__Actinobacteria	o__Actinomycetales	f__Cellulomonadaceae	g__Demequina	s__
580633	1.25576	-0.364017	0.506277	-0.719008	0.472136	NA	k__Bacteria	p__Firmicutes	c__Clostridia	o__Clostridiales	f__[Mogibacteriaceae]	g__	s__
163345	1.18885	-0.193081	0.513899	-0.375717	0.707127	NA	k__Bacteria	p__Proteobacteria	c__Alphaproteobacteria	o__Rhodospirillales	f__Rhodospirillaceae	g__Skermanella	s__
975755	1.10125	0.190004	0.527183	0.360413	0.718538	NA	k__Bacteria	p__Actinobacteria	c__Actinobacteria	o__Actinomycetales	f__Propionibacteriaceae	g__Propionibacterium	s__acnes
4359731	1.12436	0.0196477	0.51234	0.0383489	0.969409	NA	k__Bacteria	p__Proteobacteria	c__Gammaproteobacteria	o__Enterobacteriales	f__Enterobacteriaceae	g__Erwinia	s__
583107	1.3095	-0.694323	0.497927	-1.39443	0.163189	NA	k__Bacteria	p__Bacteroidetes	c__Bacteroidia	o__Bacteroidales	f__Prevotellaceae	g__Prevotella	s__
4340137	1.05665	0.2131	0.540036	0.394605	0.693135	NA	k__Bacteria	p__Firmicutes	c__Clostridia	o__Clostridiales	f__Lachnospiraceae	g__	s__
1657493	1.203	-0.618151	0.491641	-1.25732	0.208637	NA	k__Bacteria	p__Firmicutes	c__Clostridia	o__Clostridiales	f__Ruminococcaceae	g__Ruminococcus	s__
290647	1.12214	-0.00115807	0.523364	-0.00221275	0.998234	NA	k__Bacteria	p__Firmicutes	c__Clostridia	o__Clostridiales	f__Clostridiaceae	g__	s__
355939	1.13359	-0.0823398	0.516108	-0.15954	0.873244	NA	k__Bacteria	p__Firmicutes	c__Clostridia	o__Clostridiales	f__Lachnospiraceae	g__	s__
798634	1.21353	-0.596355	0.489245	-1.21893	0.222871	NA	k__Bacteria	p__Proteobacteria	c__Betaproteobacteria	o__Burkholderiales	f__Comamonadaceae	g__	s__
368490	1.26795	-0.46002	0.485686	-0.947155	0.34356	NA	k__Bacteria	p__Firmicutes	c__Bacilli	o__Turicibacterales	f__Turicibacteraceae	g__Turicibacter	s__
153341	1.15706	-0.100336	0.518125	-0.193653	0.846448	NA	k__Bacteria	p__Firmicutes	c__Clostridia	o__Clostridiales	f__Ruminococcaceae	g__	s__
178213	1.29287	-0.83328	0.495766	-1.68079	0.0928033	NA	k__Bacteria	p__Firmicutes	c__Bacilli	o__Lactobacillales	f__Lactobacillaceae	g__Lactobacillus	s__ruminis
143175	1.22407	-0.568164	0.488782	-1.16241	0.24507	NA	k__Bacteria	p__Bacteroidetes	c__Cytophagia	o__Cytophagales	f__Cytophagaceae	g__Dyadobacter	s__
4337010	1.288	-0.448672	0.510344	-0.879157	0.379316	NA	k__Bacteria	p__Proteobacteria	c__Alphaproteobacteria	o__Sphingomonadales	f__Sphingomonadaceae	g__	s__
327282	1.12359	-0.00197353	0.523786	-0.00376781	0.996994	NA	k__Bacteria	p__Firmicutes	c__Clostridia	o__Clostridiales	f__	g__	s__
495096	1.18896	-0.0270267	0.513914	-0.05259	0.958059	NA	k__Bacteria	p__Actinobacteria	c__Actinobacteria	o__Actinomycetales	f__Corynebacteriaceae	g__Corynebacterium	s__
3319380	1.25584	0.104269	0.511374	0.2039	0.838431	NA	k__Bacteria	p__Actinobacteria	c__Actinobacteria	o__Actinomycetales	f__Nocardioidaceae	g__	s__
446403	1.10168	-0.131747	0.509906	-0.258376	0.796117	NA	k__Bacteria	p__Actinobacteria	c__Actinobacteria	o__Actinomycetales	f__Corynebacteriaceae	g__Corynebacterium	s__
1667535	1.25584	-0.363654	0.505852	-0.718895	0.472206	NA	k__Bacteria	p__Actinobacteria	c__Actinobacteria	o__Actinomycetales	f__Intrasporangiaceae	g__	s__
1038732	1.2219	-0.281999	0.511257	-0.551581	0.581236	NA	k__Bacteria	p__Proteobacteria	c__Alphaproteobacteria	o__Sphingomonadales	f__Sphingomonadaceae	g__Sphingobium	s__
297143	1.07916	0.0276301	0.522572	0.0528732	0.957833	NA	k__Bacteria	p__Firmicutes	c__Clostridia	o__Clostridiales	f__Clostridiaceae	g__SMB53	s__
807035	1.09042	-0.0550194	0.515717	-0.106685	0.915039	NA	k__Bacteria	p__Actinobacteria	c__Actinobacteria	o__Actinomycetales	f__Microbacteriaceae	g__Agrococcus	NA
342612	1.12305	-0.00146011	0.523406	-0.00278964	0.997774	NA	k__Bacteria	p__Firmicutes	c__Clostridia	o__Clostridiales	f__Ruminococcaceae	g__Ruminococcus	s__flavefaciens
185805	1.10125	0.0139698	0.522824	0.0267198	0.978683	NA	k__Bacteria	p__Firmicutes	c__Clostridia	o__Clostridiales	f__Lachnospiraceae	g__Blautia	s__
526794	1.13473	-0.215954	0.50471	-0.427877	0.668741	NA	k__Bacteria	p__Firmicutes	c__Clostridia	o__Clostridiales	f__Ruminococcaceae	g__	s__
353691	1.15754	-0.344532	0.497025	-0.693188	0.488192	NA	k__Bacteria	p__Firmicutes	c__Erysipelotrichi	o__Erysipelotrichales	f__Erysipelotrichaceae	g__	s__
338039	1.16923	-0.490289	0.492216	-0.996086	0.319208	NA	k__Bacteria	p__Firmicutes	c__Clostridia	o__Clostridiales	f__	g__	s__
259544	1.25313	-0.362394	0.505642	-0.716702	0.473558	NA	k__Bacteria	p__Bacteroidetes	c__Bacteroidia	o__Bacteroidales	f__Prevotellaceae	g__Prevotella	s__
188348	1.15669	-0.1002	0.518104	-0.193397	0.846648	NA	k__Bacteria	p__Firmicutes	c__Clostridia	o__Clostridiales	f__Ruminococcaceae	g__	s__
1122110	1.18885	-0.193081	0.513899	-0.375717	0.707127	NA	k__Bacteria	p__Actinobacteria	c__Coriobacteriia	o__Coriobacteriales	f__Coriobacteriaceae	g__	s__
355592	1.18957	-0.310042	0.500593	-0.619351	0.535685	NA	k__Bacteria	p__Bacteroidetes	c__Bacteroidia	o__Bacteroidales	f__Porphyromonadaceae	g__	s__
4297698	1.07916	0.0276301	0.522572	0.0528732	0.957833	NA	k__Bacteria	p__Proteobacteria	c__Alphaproteobacteria	o__Sphingomonadales	f__Sphingomonadaceae	g__Sphingomonas	s__
300672	1.07916	0.0276301	0.522572	0.0528732	0.957833	NA	k__Bacteria	p__Firmicutes	c__Clostridia	o__Clostridiales	f__Lachnospiraceae	g__	s__
104272	1.12275	-0.00169011	0.523746	-0.00322696	0.997425	NA	k__Bacteria	p__Firmicutes	c__Clostridia	o__Clostridiales	f__[Mogibacteriaceae]	g__	s__
861063	1.12334	-0.00189127	0.523774	-0.00361084	0.997119	NA	k__Bacteria	p__Proteobacteria	c__Alphaproteobacteria	o__Rhizobiales	f__Bartonellaceae	g__	s__
284177	1.09042	-0.0550194	0.515717	-0.106685	0.915039	NA	k__Bacteria	p__Proteobacteria	c__Betaproteobacteria	o__Burkholderiales	f__Oxalobacteraceae	g__Janthinobacterium	NA
333807	1.07916	0.0276301	0.522572	0.0528732	0.957833	NA	k__Bacteria	p__Firmicutes	c__Clostridia	o__Clostridiales	f__Lachnospiraceae	g__	s__
557810	1.07916	0.0276301	0.522572	0.0528732	0.957833	NA	k__Bacteria	p__Actinobacteria	c__Actinobacteria	o__Actinomycetales	f__Micrococcaceae	g__Arthrobacter	s__
103975	1.25388	-0.0527627	0.508643	-0.103732	0.917382	NA	k__Archaea	p__Euryarchaeota	c__Methanobacteria	o__Methanobacteriales	f__Methanobacteriaceae	g__Methanobrevibacter	s__
3841245	1.24803	-0.753209	0.495875	-1.51895	0.128775	NA	k__Bacteria	p__Actinobacteria	c__Actinobacteria	o__Actinomycetales	f__Corynebacteriaceae	g__Corynebacterium	s__
2438396	1.12334	0.35382	0.534472	0.661999	0.507972	NA	k__Bacteria	p__Fusobacteria	c__Fusobacteriia	o__Fusobacteriales	f__Fusobacteriaceae	g__Fusobacterium	s__
555423	1.12377	0.174374	0.527652	0.330473	0.741043	NA	k__Bacteria	p__Proteobacteria	c__Epsilonproteobacteria	o__Campylobacterales	f__Campylobacteraceae	g__Arcobacter	s__cryaerophilus
47862	1.23222	-0.344017	0.505749	-0.680214	0.496369	NA	k__Bacteria	p__Firmicutes	c__Clostridia	o__Clostridiales	f__Lachnospiraceae	g__Coprococcus	s__
350153	1.13473	-0.215954	0.50471	-0.427877	0.668741	NA	k__Bacteria	p__Firmicutes	c__Clostridia	o__Clostridiales	f__Ruminococcaceae	g__	s__
93221	1.16923	-0.490289	0.492216	-0.996086	0.319208	NA	k__Bacteria	p__Proteobacteria	c__Betaproteobacteria	o__Burkholderiales	f__Oxalobacteraceae	g__	s__
310532	1.22171	-0.278895	0.507996	-0.54901	0.582998	NA	k__Bacteria	p__Proteobacteria	c__Alphaproteobacteria	o__Rhizobiales	f__Phyllobacteriaceae	g__	s__
664795	1.12371	0.174701	0.527655	0.33109	0.740576	NA	k__Bacteria	p__Firmicutes	c__Clostridia	o__Clostridiales	f__Ruminococcaceae	g__	s__
580585	1.07916	0.0276301	0.522572	0.0528732	0.957833	NA	k__Bacteria	p__Bacteroidetes	c__Bacteroidia	o__Bacteroidales	f__Bacteroidaceae	g__5-7N15	s__
526518	1.24742	-0.500288	0.490549	-1.01985	0.307797	NA	k__Bacteria	p__Firmicutes	c__Clostridia	o__Clostridiales	f__[Tissierellaceae]	g__	s__
369423	1.13473	-0.215954	0.50471	-0.427877	0.668741	NA	k__Bacteria	p__Actinobacteria	c__Actinobacteria	o__Actinomycetales	f__Microbacteriaceae	NA	NA
4430731	1.12275	-0.00169011	0.523746	-0.00322696	0.997425	NA	k__Bacteria	p__Firmicutes	c__Erysipelotrichi	o__Erysipelotrichales	f__Erysipelotrichaceae	g__Erysipelothrix	s__
291494	1.2001	-0.26124	0.50802	-0.514232	0.60709	NA	k__Bacteria	p__Firmicutes	c__Clostridia	o__Clostridiales	f__	g__	s__
323200	1.19102	0.307957	0.523563	0.588196	0.556401	NA	k__Bacteria	p__Firmicutes	c__Erysipelotrichi	o__Erysipelotrichales	f__Erysipelotrichaceae	g__p-75-a5	s__
350175	1.22479	-0.569182	0.488173	-1.16594	0.243637	NA	k__Bacteria	p__Firmicutes	c__Clostridia	o__Clostridiales	f__Lachnospiraceae	g__	s__
287559	1.10168	-0.131747	0.509906	-0.258376	0.796117	NA	k__Bacteria	p__Firmicutes	c__Bacilli	o__Bacillales	f__Planococcaceae	g__Solibacillus	s__
4430922	1.12192	-0.001406	0.523706	-0.00268472	0.997858	NA	k__Bacteria	p__Tenericutes	c__Mollicutes	o__RF39	f__	g__	s__
4336731	1.09042	-0.0550194	0.515717	-0.106685	0.915039	NA	k__Bacteria	p__Firmicutes	c__Clostridia	o__Clostridiales	f__Lachnospiraceae	g__Roseburia	s__
1087989	1.07916	0.0276301	0.522572	0.0528732	0.957833	NA	k__Bacteria	p__Actinobacteria	c__Actinobacteria	o__Actinomycetales	f__Kineosporiaceae	g__	s__
4375017	1.124	-0.0017755	0.52345	-0.00339191	0.997294	NA	k__Bacteria	p__Firmicutes	c__Clostridia	o__Clostridiales	f__	g__	s__
172163	1.30432	-0.886802	0.50487	-1.7565	0.0790036	NA	k__Bacteria	p__Firmicutes	c__Clostridia	o__Clostridiales	f__	g__	s__
665276	1.31636	-0.425419	0.487272	-0.873063	0.382629	NA	k__Bacteria	p__Actinobacteria	c__Acidimicrobiia	o__Acidimicrobiales	f__	g__	s__
2458172	1.28919	0.165045	0.511297	0.322798	0.746848	NA	k__Bacteria	p__Proteobacteria	c__Alphaproteobacteria	o__Rhizobiales	f__Brucellaceae	g__Ochrobactrum	s__
888396	1.13485	-0.0829043	0.516532	-0.160502	0.872486	NA	k__Bacteria	p__Proteobacteria	c__Betaproteobacteria	o__Burkholderiales	f__Comamonadaceae	g__Acidovorax	s__
4318356	1.12359	-0.00197353	0.523786	-0.00376781	0.996994	NA	k__Bacteria	p__Verrucomicrobia	c__[Spartobacteria]	o__[Chthoniobacterales]	f__[Chthoniobacteraceae]	g__	s__
593357	1.27909	-0.644982	0.48527	-1.32912	0.183809	NA	k__Bacteria	p__Bacteroidetes	c__Bacteroidia	o__Bacteroidales	f__Prevotellaceae	g__Prevotella	s__
359750	1.22168	-0.280189	0.509385	-0.550054	0.582282	NA	k__Bacteria	p__Firmicutes	c__Clostridia	o__Clostridiales	f__Clostridiaceae	g__	s__
527195	1.27746	-0.478911	0.500839	-0.956217	0.338962	NA	k__Bacteria	p__Firmicutes	c__Clostridia	o__Clostridiales	f__Ruminococcaceae	g__Ruminococcus	s__
8315	1.18938	-0.192098	0.512666	-0.374705	0.70788	NA	k__Bacteria	p__Proteobacteria	c__Gammaproteobacteria	o__Pseudomonadales	f__Moraxellaceae	g__Acinetobacter	s__
325808	1.19083	-0.506165	0.490632	-1.03166	0.302232	NA	k__Bacteria	p__Firmicutes	c__Clostridia	o__Clostridiales	f__Veillonellaceae	g__Megamonas	s__
4423702	1.1558	-0.0998661	0.518054	-0.192771	0.847138	NA	k__Bacteria	p__Spirochaetes	c__Spirochaetes	o__Spirochaetales	f__Spirochaetaceae	g__Treponema	s__
107529	1.15538	-0.0989877	0.517265	-0.191368	0.848238	NA	k__Bacteria	p__Bacteroidetes	c__Sphingobacteriia	o__Sphingobacteriales	f__Sphingobacteriaceae	g__Pedobacter	s__
1057526	1.1242	-0.00217421	0.523815	-0.00415072	0.996688	NA	k__Bacteria	p__Proteobacteria	c__Alphaproteobacteria	o__Rhizobiales	f__Hyphomicrobiaceae	g__Devosia	s__
190679	1.12275	-0.00169011	0.523746	-0.00322696	0.997425	NA	k__Bacteria	p__Firmicutes	c__Clostridia	o__Clostridiales	f__Lachnospiraceae	g__Coprococcus	s__eutactus
167189	1.10168	-0.131747	0.509906	-0.258376	0.796117	NA	k__Bacteria	p__Bacteroidetes	c__Flavobacteriia	o__Flavobacteriales	f__Cryomorphaceae	g__Brumimicrobium	s__
836968	1.15669	-0.1002	0.518104	-0.193397	0.846648	NA	k__Bacteria	p__Armatimonadetes	c__SHA-37	o__	f__	g__	s__
521982	1.12237	-0.00156245	0.523728	-0.00298331	0.99762	NA	k__Bacteria	p__Bacteroidetes	c__Bacteroidia	o__Bacteroidales	f__Rikenellaceae	g__	s__
333235	1.31051	-0.551041	0.501524	-1.09873	0.271884	NA	k__Bacteria	p__Bacteroidetes	c__Bacteroidia	o__Bacteroidales	f__Rikenellaceae	g__	s__
85199	1.12467	0.354354	0.534118	0.663438	0.50705	NA	k__Bacteria	p__Firmicutes	c__Clostridia	o__Clostridiales	f__Veillonellaceae	g__	s__
2051	1.12334	-0.00189127	0.523774	-0.00361084	0.997119	NA	k__Bacteria	p__Bacteroidetes	c__Bacteroidia	o__Bacteroidales	f__Prevotellaceae	g__Prevotella	s__
922397	1.15669	0.419151	0.532333	0.787385	0.431057	NA	k__Bacteria	p__Firmicutes	c__Clostridia	o__Clostridiales	f__Lachnospiraceae	g__	s__
377546	1.18885	-0.191888	0.512634	-0.374318	0.708167	NA	k__Bacteria	p__Proteobacteria	c__Alphaproteobacteria	o__Caulobacterales	f__Caulobacteraceae	g__	s__
802787	1.07916	0.0276301	0.522572	0.0528732	0.957833	NA	k__Bacteria	p__Proteobacteria	c__Gammaproteobacteria	o__Enterobacteriales	f__Enterobacteriaceae	g__	s__
536754	1.12275	-0.00169011	0.523746	-0.00322696	0.997425	NA	k__Bacteria	p__Firmicutes	c__Bacilli	o__Lactobacillales	f__Lactobacillaceae	g__Lactobacillus	s__reuteri
330414	1.14652	-0.282572	0.500505	-0.564574	0.572363	NA	k__Bacteria	p__Firmicutes	c__Clostridia	o__Clostridiales	NA	NA	NA
579541	1.12305	-0.00146011	0.523406	-0.00278964	0.997774	NA	k__Bacteria	p__Firmicutes	c__Clostridia	o__Clostridiales	f__Ruminococcaceae	g__	s__
524249	1.12275	-0.00169011	0.523746	-0.00322696	0.997425	NA	k__Bacteria	p__Firmicutes	c__Erysipelotrichi	o__Erysipelotrichales	f__Erysipelotrichaceae	g__	s__
779725	1.30318	-0.64958	0.486062	-1.33641	0.181414	NA	k__Bacteria	p__Proteobacteria	c__Alphaproteobacteria	o__Rhodobacterales	f__Rhodobacteraceae	g__	s__
290253	1.12305	-0.00146011	0.523406	-0.00278964	0.997774	NA	k__Bacteria	p__Firmicutes	c__Clostridia	o__Clostridiales	f__Ruminococcaceae	g__Oscillospira	s__
268730	1.28633	-0.441545	0.502832	-0.878117	0.37988	NA	k__Bacteria	p__Firmicutes	c__Clostridia	o__Clostridiales	f__	g__	s__
144239	1.1118	-0.0679833	0.515757	-0.131813	0.895133	NA	k__Bacteria	p__Bacteroidetes	c__Sphingobacteriia	o__Sphingobacteriales	f__Sphingobacteriaceae	g__Sphingobacterium	s__faecium
302632	1.2033	-0.411682	0.489421	-0.841162	0.400257	NA	k__Bacteria	p__Firmicutes	c__Clostridia	o__Clostridiales	f__Clostridiaceae	g__Clostridium	s__
357342	1.07916	0.0276301	0.522572	0.0528732	0.957833	NA	k__Bacteria	p__Actinobacteria	c__Actinobacteria	o__Actinomycetales	f__	g__	s__
4456787	1.05629	0.0254418	0.535341	0.0475245	0.962095	NA	k__Bacteria	p__Chlamydiae	c__Chlamydiia	o__Chlamydiales	f__Chlamydiaceae	g__Chlamydia	NA
333341	1.14526	-0.158397	0.509918	-0.310632	0.75608	NA	k__Bacteria	p__Firmicutes	c__Clostridia	o__Clostridiales	f__Lachnospiraceae	g__	s__
318900	1.07916	0.0276301	0.522572	0.0528732	0.957833	NA	k__Bacteria	p__Firmicutes	c__Clostridia	o__Clostridiales	f__Lachnospiraceae	g__Blautia	s__
271524	1.25495	-0.364872	0.507571	-0.718859	0.472228	NA	k__Bacteria	p__Bacteroidetes	c__Cytophagia	o__Cytophagales	f__Cytophagaceae	g__Hymenobacter	s__
3506857	1.22388	-0.281158	0.509543	-0.551786	0.581095	NA	k__Bacteria	p__Bacteroidetes	c__Flavobacteriia	o__Flavobacteriales	f__Flavobacteriaceae	g__	s__
108724	1.28706	-0.443864	0.505108	-0.878751	0.379536	NA	k__Bacteria	p__Actinobacteria	c__Actinobacteria	o__Actinomycetales	f__	g__	s__
517583	1.12192	-0.001406	0.523706	-0.00268472	0.997858	NA	k__Bacteria	p__Firmicutes	c__Clostridia	o__Clostridiales	f__Lachnospiraceae	g__	s__
152058	1.15669	-0.1002	0.518104	-0.193397	0.846648	NA	k__Bacteria	p__Bacteroidetes	c__Bacteroidia	o__Bacteroidales	f__	g__	s__
4338624	1.14671	-0.387977	0.495273	-0.783359	0.433416	NA	k__Bacteria	p__Proteobacteria	c__Betaproteobacteria	o__Burkholderiales	f__Alcaligenaceae	g__Sutterella	s__
1098634	1.12275	-0.00169011	0.523746	-0.00322696	0.997425	NA	k__Bacteria	p__Bacteroidetes	c__Sphingobacteriia	o__Sphingobacteriales	f__Sphingobacteriaceae	g__	s__
1087462	1.25495	-0.367099	0.510094	-0.719669	0.471729	NA	k__Bacteria	p__Bacteroidetes	c__Cytophagia	o__Cytophagales	f__Cytophagaceae	g__Cytophaga	s__
734945	1.10168	-0.131747	0.509906	-0.258376	0.796117	NA	k__Bacteria	p__Proteobacteria	c__Alphaproteobacteria	o__Sphingomonadales	f__Sphingomonadaceae	g__Sphingomonas	s__
302746	1.10125	0.190004	0.527183	0.360413	0.718538	NA	k__Bacteria	p__Firmicutes	c__Clostridia	o__Clostridiales	f__Lachnospiraceae	g__	s__
4311041	1.12275	-0.00169011	0.523746	-0.00322696	0.997425	NA	k__Bacteria	p__Firmicutes	c__Clostridia	o__Clostridiales	f__Ruminococcaceae	g__	s__
211947	1.10138	0.0139362	0.52283	0.0266554	0.978735	NA	k__Bacteria	p__Firmicutes	c__Clostridia	o__Clostridiales	f__Clostridiaceae	g__	s__
608453	1.11203	-0.0680419	0.515768	-0.131923	0.895045	NA	k__Bacteria	p__Bacteroidetes	c__Flavobacteriia	o__Flavobacteriales	f__Cryomorphaceae	g__Brumimicrobium	s__
355015	1.12334	-0.00189127	0.523774	-0.00361084	0.997119	NA	k__Bacteria	p__Bacteroidetes	c__Bacteroidia	o__Bacteroidales	f__Prevotellaceae	g__Prevotella	s__
4443916	1.2267	0.539965	0.531926	1.01511	0.310052	NA	k__Bacteria	p__Bacteroidetes	c__Bacteroidia	o__Bacteroidales	f__Porphyromonadaceae	g__Porphyromonas	s__
838940	1.12263	0.174746	0.527602	0.331209	0.740487	NA	k__Bacteria	p__Actinobacteria	c__Actinobacteria	o__Actinomycetales	f__Microbacteriaceae	g__Microbacterium	s__
860929	1.12275	-0.00136105	0.523392	-0.00260045	0.997925	NA	k__Bacteria	p__Proteobacteria	c__Alphaproteobacteria	o__Sphingomonadales	f__Erythrobacteraceae	g__	s__
516182	1.10096	0.014052	0.522811	0.0268777	0.978557	NA	k__Bacteria	p__Proteobacteria	c__Betaproteobacteria	o__Burkholderiales	f__Alcaligenaceae	g__	s__
358007	1.20095	-0.260569	0.506407	-0.514545	0.606871	NA	k__Bacteria	p__Firmicutes	c__Clostridia	o__Clostridiales	f__	g__	s__
285497	1.15599	-0.0992007	0.517297	-0.191767	0.847924	NA	k__Bacteria	p__Proteobacteria	c__Alphaproteobacteria	o__Caulobacterales	f__Caulobacteraceae	g__	s__
552281	1.12467	0.354354	0.534118	0.663438	0.50705	NA	k__Bacteria	p__Bacteroidetes	c__Bacteroidia	o__Bacteroidales	f__Prevotellaceae	g__Prevotella	s__
2177646	1.14443	-0.158218	0.510254	-0.310077	0.756503	NA	k__Bacteria	p__Proteobacteria	c__Alphaproteobacteria	o__Sphingomonadales	f__Sphingomonadaceae	g__	s__
525215	1.2001	0.0597845	0.510141	0.117192	0.906708	NA	k__Bacteria	p__Firmicutes	c__Clostridia	o__Clostridiales	f__Ruminococcaceae	g__Faecalibacterium	s__prausnitzii
3396094	1.10077	0.0141043	0.522803	0.0269782	0.978477	NA	k__Bacteria	p__Actinobacteria	c__Actinobacteria	o__Actinomycetales	f__Corynebacteriaceae	g__Corynebacterium	s__
849146	1.15669	-0.1002	0.518104	-0.193397	0.846648	NA	k__Bacteria	p__Proteobacteria	c__Betaproteobacteria	o__Burkholderiales	f__Comamonadaceae	g__Hylemonella	s__
638661	1.1814	0.239287	0.515096	0.464549	0.642254	NA	k__Bacteria	p__Proteobacteria	c__Alphaproteobacteria	o__Rhodobacterales	f__Rhodobacteraceae	g__Rhodobacter	s__
621829	1.26709	-0.598377	0.487588	-1.22722	0.219741	NA	k__Bacteria	p__Firmicutes	c__Clostridia	o__Clostridiales	f__Veillonellaceae	g__Phascolarctobacterium	s__
1062652	1.16873	-0.550961	0.49559	-1.11173	0.266255	NA	k__Bacteria	p__Firmicutes	c__Clostridia	o__Clostridiales	f__[Tissierellaceae]	g__Helcococcus	s__
565174	1.19969	-0.259852	0.50587	-0.513673	0.607481	NA	k__Archaea	p__Euryarchaeota	c__Methanobacteria	o__Methanobacteriales	f__Methanobacteriaceae	g__Methanosphaera	s__
193240	1.1558	-0.0998661	0.518054	-0.192771	0.847138	NA	k__Bacteria	p__Firmicutes	c__Clostridia	o__Clostridiales	f__Ruminococcaceae	g__	s__
242136	1.12328	0.174731	0.527634	0.331158	0.740525	NA	k__Bacteria	p__Bacteroidetes	c__Sphingobacteriia	o__Sphingobacteriales	f__	g__	s__
785526	1.25801	-0.215401	0.48823	-0.441189	0.659076	NA	k__Bacteria	p__Proteobacteria	c__Alphaproteobacteria	o__Rhizobiales	f__Methylobacteriaceae	g__	s__
662310	1.21238	-0.430676	0.492975	-0.873625	0.382323	NA	k__Bacteria	p__Firmicutes	c__Bacilli	o__Bacillales	f__Planococcaceae	g__Planomicrobium	s__
752763	1.12237	-0.00156245	0.523728	-0.00298331	0.99762	NA	k__Bacteria	p__Lentisphaerae	c__[Lentisphaeria]	o__Victivallales	f__Victivallaceae	g__	s__
325489	1.12317	-0.00150058	0.523411	-0.00286692	0.997713	NA	k__Bacteria	p__Tenericutes	c__Mollicutes	o__RF39	f__	g__	s__
4453316	1.12305	0.174609	0.52762	0.330936	0.740693	NA	k__Bacteria	p__Proteobacteria	c__Alphaproteobacteria	o__Rickettsiales	f__mitochondria	NA	NA
1579259	1.14671	-0.387977	0.495273	-0.783359	0.433416	NA	k__Bacteria	p__Bacteroidetes	c__Bacteroidia	o__Bacteroidales	f__Porphyromonadaceae	g__Paludibacter	s__
103411	1.2818	-0.8368	0.501013	-1.67022	0.0948765	NA	k__Bacteria	p__Proteobacteria	c__Gammaproteobacteria	o__Pseudomonadales	f__Moraxellaceae	g__Acinetobacter	s__
14475	1.22073	-0.279775	0.509318	-0.549313	0.582791	NA	k__Bacteria	p__Firmicutes	c__Bacilli	o__Bacillales	f__Bacillaceae	g__Marinococcus	s__
26704	1.09042	-0.0550194	0.515717	-0.106685	0.915039	NA	k__Bacteria	p__Firmicutes	c__Clostridia	o__Clostridiales	f__Clostridiaceae	g__Clostridium	s__
212159	1.07916	0.0276301	0.522572	0.0528732	0.957833	NA	k__Bacteria	p__Bacteroidetes	c__Sphingobacteriia	o__Sphingobacteriales	f__Sphingobacteriaceae	g__Pedobacter	s__
590982	1.24616	-0.355459	0.489608	-0.726008	0.467834	NA	k__Bacteria	p__Firmicutes	c__Bacilli	o__Lactobacillales	f__Enterococcaceae	g__Enterococcus	s__
571388	1.28674	-0.441742	0.502866	-0.878448	0.3797	NA	k__Bacteria	p__Proteobacteria	c__Alphaproteobacteria	o__Sphingomonadales	f__Sphingomonadaceae	NA	NA
4452400	1.10096	0.014052	0.522811	0.0268777	0.978557	NA	k__Bacteria	p__Firmicutes	c__Clostridia	o__Clostridiales	f__Lachnospiraceae	g__	s__
292544	1.11221	-0.0680896	0.515777	-0.132014	0.894974	NA	k__Bacteria	p__Firmicutes	c__Clostridia	o__Clostridiales	f__	g__	s__
577289	1.23677	-0.722403	0.494457	-1.461	0.144015	NA	k__Bacteria	p__Proteobacteria	c__Alphaproteobacteria	o__Rhizobiales	f__Phyllobacteriaceae	g__Phyllobacterium	s__
291870	1.10096	0.014052	0.522811	0.0268777	0.978557	NA	k__Bacteria	p__Firmicutes	c__Clostridia	o__Clostridiales	f__Lachnospiraceae	g__Blautia	s__producta
350341	1.09042	-0.0550194	0.515717	-0.106685	0.915039	NA	k__Bacteria	p__Firmicutes	c__Clostridia	o__Clostridiales	f__	g__	s__
3468943	1.12233	-0.00122089	0.523373	-0.00233274	0.998139	NA	k__Bacteria	p__Firmicutes	c__Clostridia	o__Clostridiales	f__Ruminococcaceae	g__Faecalibacterium	s__prausnitzii
196332	1.12305	-0.00146011	0.523406	-0.00278964	0.997774	NA	k__Bacteria	p__Firmicutes	c__Clostridia	o__Clostridiales	f__Lachnospiraceae	g__Blautia	s__
3869719	1.22376	-0.28029	0.508681	-0.551012	0.581625	NA	k__Bacteria	p__Firmicutes	c__Clostridia	o__Clostridiales	f__	g__	s__
659413	1.29149	-0.482237	0.485142	-0.994012	0.320217	NA	k__Bacteria	p__Actinobacteria	c__Actinobacteria	o__Actinomycetales	f__Actinopolysporaceae	g__	s__
4353504	1.25495	-0.363637	0.506213	-0.718348	0.472543	NA	k__Bacteria	p__Spirochaetes	c__Spirochaetes	o__Spirochaetales	f__Spirochaetaceae	g__Treponema	s__
618906	1.10168	-0.131747	0.509906	-0.258376	0.796117	NA	k__Bacteria	p__Firmicutes	c__Erysipelotrichi	o__Erysipelotrichales	f__Erysipelotrichaceae	g__p-75-a5	s__
226516	1.26112	0.598348	0.52955	1.12992	0.258511	NA	k__Bacteria	p__Proteobacteria	c__Alphaproteobacteria	o__Rhizobiales	f__Beijerinckiaceae	g__	s__
182903	1.12275	-0.00169011	0.523746	-0.00322696	0.997425	NA	k__Bacteria	p__Firmicutes	c__Clostridia	o__Clostridiales	f__Lachnospiraceae	g__Coprococcus	s__
1060474	1.15669	0.419151	0.532333	0.787385	0.431057	NA	k__Bacteria	p__Actinobacteria	c__Actinobacteria	o__Actinomycetales	f__Kineosporiaceae	NA	NA
4453550	1.25476	-0.364781	0.507556	-0.718701	0.472325	NA	k__Bacteria	p__Firmicutes	c__Erysipelotrichi	o__Erysipelotrichales	f__Erysipelotrichaceae	g__RFN20	s__
575667	1.12256	-0.00129811	0.523383	-0.00248022	0.998021	NA	k__Bacteria	p__Proteobacteria	c__Gammaproteobacteria	o__Vibrionales	f__Pseudoalteromonadaceae	g__Pseudoalteromonas	s__
369635	1.17729	-0.243689	0.505216	-0.482347	0.62956	NA	k__Bacteria	p__Firmicutes	c__Erysipelotrichi	o__Erysipelotrichales	f__Erysipelotrichaceae	g__	s__
367995	1.32105	-0.526897	0.511896	-1.02931	0.303336	NA	k__Bacteria	p__Proteobacteria	c__Alphaproteobacteria	o__Sphingomonadales	f__Sphingomonadaceae	g__Kaistobacter	s__
289653	1.12481	-0.00237458	0.523845	-0.00453298	0.996383	NA	k__Bacteria	p__Firmicutes	c__Clostridia	o__Clostridiales	f__Ruminococcaceae	g__	s__
311035	1.12275	-0.00169011	0.523746	-0.00322696	0.997425	NA	k__Bacteria	p__Actinobacteria	c__Thermoleophilia	o__Gaiellales	f__Gaiellaceae	g__	s__
4378810	1.18764	-0.191032	0.512166	-0.372988	0.709158	NA	k__Bacteria	p__Firmicutes	c__Clostridia	o__Clostridiales	f__Ruminococcaceae	g__	s__
253403	1.25537	-0.363233	0.505598	-0.718421	0.472498	NA	k__Bacteria	p__Actinobacteria	c__Actinobacteria	o__Actinomycetales	f__Pseudonocardiaceae	g__Saccharopolyspora	s__hirsuta
1567692	1.12334	-0.00189127	0.523774	-0.00361084	0.997119	NA	k__Bacteria	p__Spirochaetes	c__Spirochaetes	o__Sphaerochaetales	f__Sphaerochaetaceae	g__Sphaerochaeta	s__
335032	1.15736	-0.0997062	0.51737	-0.192718	0.84718	NA	k__Bacteria	p__Firmicutes	c__Clostridia	o__Clostridiales	f__	g__	s__
1047041	1.1586	0.420022	0.53171	0.789947	0.429559	NA	k__Bacteria	p__Actinobacteria	c__Actinobacteria	o__Actinomycetales	f__Corynebacteriaceae	g__Corynebacterium	s__
710432	1.15652	0.0705296	0.520403	0.135529	0.892194	NA	k__Bacteria	p__Firmicutes	c__Clostridia	o__Clostridiales	f__Peptococcaceae	g__Peptococcus	s__
1632380	1.18988	-0.192291	0.512697	-0.375058	0.707617	NA	k__Bacteria	p__Firmicutes	c__Clostridia	o__Clostridiales	f__Clostridiaceae	g__Clostridium	s__
666666	1.25411	-0.363243	0.506147	-0.717663	0.472965	NA	k__Bacteria	p__Bacteroidetes	c__Flavobacteriia	o__Flavobacteriales	f__Flavobacteriaceae	g__Aequorivita	s__
593977	1.26777	-0.515054	0.490268	-1.05056	0.293462	NA	k__Bacteria	p__Firmicutes	c__Clostridia	o__Clostridiales	f__Lachnospiraceae	g__	s__
515265	1.12237	-0.00156245	0.523728	-0.00298331	0.99762	NA	k__Bacteria	p__Proteobacteria	c__Gammaproteobacteria	o__Pseudomonadales	f__Moraxellaceae	g__Acinetobacter	s__
2473353	1.15754	-0.0997699	0.517379	-0.192837	0.847086	NA	k__Bacteria	p__Firmicutes	c__Clostridia	o__Clostridiales	f__[Mogibacteriaceae]	NA	NA
842596	1.31968	-0.516694	0.500078	-1.03323	0.301498	NA	k__Bacteria	p__Firmicutes	c__Clostridia	o__Clostridiales	f__Lachnospiraceae	g__Coprococcus	s__
527762	1.31961	-0.521081	0.505313	-1.0312	0.302445	NA	k__Bacteria	p__Cyanobacteria	c__4C0d-2	o__YS2	f__	g__	s__
611748	1.24803	-0.753209	0.495875	-1.51895	0.128775	NA	k__Bacteria	p__Bacteroidetes	c__Flavobacteriia	o__Flavobacteriales	f__Cryomorphaceae	g__Brumimicrobium	s__
352825	1.12317	-0.00150058	0.523411	-0.00286692	0.997713	NA	k__Bacteria	p__Bacteroidetes	c__Bacteroidia	o__Bacteroidales	f__Bacteroidaceae	g__Bacteroides	s__
995978	1.07916	0.0276301	0.522572	0.0528732	0.957833	NA	k__Bacteria	p__Proteobacteria	c__Betaproteobacteria	o__Burkholderiales	f__Comamonadaceae	g__Variovorax	s__
593369	1.11203	-0.0680419	0.515768	-0.131923	0.895045	NA	k__Bacteria	p__Firmicutes	c__Clostridia	o__Clostridiales	f__Lachnospiraceae	g__Dorea	s__
350351	1.15797	-0.441038	0.493437	-0.89381	0.371424	NA	k__Bacteria	p__Firmicutes	c__Clostridia	o__Clostridiales	f__Ruminococcaceae	g__	s__
646549	1.27938	0.00116744	0.49343	0.00236597	0.998112	NA	k__Bacteria	p__Proteobacteria	c__Gammaproteobacteria	o__Pseudomonadales	f__Pseudomonadaceae	g__Pseudomonas	s__
835504	1.21219	-0.325519	0.500958	-0.649793	0.515826	NA	k__Bacteria	p__TM7	c__TM7-3	o__EW055	f__	g__	s__
532118	1.22106	-0.278209	0.507521	-0.548172	0.583574	NA	k__Bacteria	p__Bacteroidetes	c__Bacteroidia	o__Bacteroidales	f__S24-7	g__	s__
3339747	1.10077	0.0141043	0.522803	0.0269782	0.978477	NA	k__Bacteria	p__Proteobacteria	c__Alphaproteobacteria	o__Rickettsiales	f__mitochondria	NA	NA
457044	1.16923	-0.490289	0.492216	-0.996086	0.319208	NA	k__Bacteria	p__Firmicutes	c__Bacilli	o__Bacillales	f__Planococcaceae	g__Lysinibacillus	s__boronitolerans
4455980	1.12275	-0.00169011	0.523746	-0.00322696	0.997425	NA	k__Bacteria	p__Firmicutes	c__Bacilli	o__Bacillales	f__Planococcaceae	g__	s__
292404	1.27055	-0.810218	0.499192	-1.62306	0.104577	NA	k__Bacteria	p__Firmicutes	c__Bacilli	o__Bacillales	f__Planococcaceae	g__Sporosarcina	s__
354095	1.25614	0.105585	0.509668	0.207164	0.835882	NA	k__Bacteria	p__Firmicutes	c__Clostridia	o__Clostridiales	f__Lachnospiraceae	g__Blautia	s__
294126	1.07916	0.0276301	0.522572	0.0528732	0.957833	NA	k__Bacteria	p__Firmicutes	c__Clostridia	o__Clostridiales	f__Ruminococcaceae	g__	s__
302538	1.09042	-0.0550194	0.515717	-0.106685	0.915039	NA	k__Bacteria	p__Bacteroidetes	c__Bacteroidia	o__Bacteroidales	f__Prevotellaceae	g__Prevotella	s__stercorea
791583	1.12275	-0.00169011	0.523746	-0.00322696	0.997425	NA	k__Bacteria	p__Actinobacteria	c__Acidimicrobiia	o__Acidimicrobiales	f__	g__	s__
290804	1.30142	-0.726651	0.485025	-1.49817	0.134089	NA	k__Bacteria	p__Actinobacteria	c__Coriobacteriia	o__Coriobacteriales	f__Coriobacteriaceae	g__	s__
300053	1.13545	-0.0564963	0.506564	-0.111529	0.911197	NA	k__Bacteria	p__Bacteroidetes	c__Bacteroidia	o__Bacteroidales	f__p-2534-18B5	g__	s__
1121111	1.16735	-0.173847	0.510809	-0.340336	0.733604	NA	k__Bacteria	p__Firmicutes	c__Bacilli	o__Bacillales	f__Staphylococcaceae	g__Staphylococcus	s__sciuri
205245	1.07916	0.0276301	0.522572	0.0528732	0.957833	NA	k__Bacteria	p__Proteobacteria	c__Betaproteobacteria	o__Burkholderiales	f__Comamonadaceae	NA	NA
104130	1.24749	-0.101193	0.498534	-0.202981	0.83915	NA	k__Archaea	p__Euryarchaeota	c__Methanobacteria	o__Methanobacteriales	f__Methanobacteriaceae	g__Methanobrevibacter	s__
560709	1.1245	0.354604	0.533768	0.664341	0.506472	NA	k__Bacteria	p__Proteobacteria	c__Gammaproteobacteria	o__Pasteurellales	f__Pasteurellaceae	g__Pasteurella	s__multocida
349401	1.15785	-0.0998766	0.517396	-0.193037	0.84693	NA	k__Bacteria	p__Firmicutes	c__Clostridia	o__Clostridiales	f__Lachnospiraceae	g__	s__
199145	1.10077	0.0141043	0.522803	0.0269782	0.978477	NA	k__Bacteria	p__Firmicutes	c__Clostridia	o__Clostridiales	f__Ruminococcaceae	g__Faecalibacterium	s__prausnitzii
47100	1.10077	0.0141043	0.522803	0.0269782	0.978477	NA	k__Bacteria	p__Firmicutes	c__Clostridia	o__Clostridiales	f__	g__	s__
235838	1.1558	-0.0998661	0.518054	-0.192771	0.847138	NA	k__Bacteria	p__Proteobacteria	c__Gammaproteobacteria	o__Oceanospirillales	f__Halomonadaceae	g__Halomonas	s__
306980	1.22552	-0.689803	0.49324	-1.39851	0.161959	NA	k__Bacteria	p__Firmicutes	c__Clostridia	o__Clostridiales	f__Ruminococcaceae	g__Ruminococcus	s__
302629	1.14526	-0.158397	0.509918	-0.310632	0.75608	NA	k__Bacteria	p__Firmicutes	c__Clostridia	o__Clostridiales	f__Lachnospiraceae	g__	s__
79299	1.14556	-0.158478	0.509933	-0.310783	0.755966	NA	k__Bacteria	p__Proteobacteria	c__Gammaproteobacteria	o__Pseudomonadales	f__Moraxellaceae	g__Psychrobacter	s__pacificensis
578735	1.2219	-0.281999	0.511257	-0.551581	0.581236	NA	k__Bacteria	p__Firmicutes	c__Clostridia	o__Clostridiales	f__[Mogibacteriaceae]	g__	s__
4299394	1.12493	0.354392	0.534132	0.66349	0.507017	NA	k__Bacteria	p__Firmicutes	c__Clostridia	o__Clostridiales	f__Clostridiaceae	g__Clostridium	s__
293621	1.22096	-0.281566	0.511184	-0.550811	0.581763	NA	k__Bacteria	p__Firmicutes	c__Clostridia	o__Clostridiales	f__Ruminococcaceae	g__	s__
1042671	1.19174	-0.578562	0.491369	-1.17745	0.239016	NA	k__Bacteria	p__Bacteroidetes	c__[Saprospirae]	o__[Saprospirales]	f__Chitinophagaceae	g__	s__
851744	1.12334	0.354163	0.534047	0.663168	0.507223	NA	k__Bacteria	p__Proteobacteria	c__Gammaproteobacteria	o__Pasteurellales	f__Pasteurellaceae	g__Pasteurella	s__multocida
259533	1.2219	-0.281999	0.511257	-0.551581	0.581236	NA	k__Bacteria	p__Spirochaetes	c__Spirochaetes	o__Spirochaetales	f__Spirochaetaceae	g__Treponema	s__
584684	1.25934	0.429831	0.520577	0.825682	0.408984	NA	k__Bacteria	p__Firmicutes	c__Clostridia	o__Clostridiales	f__	g__	s__
4482650	1.28668	-0.447937	0.510209	-0.877949	0.379971	NA	k__Bacteria	p__Firmicutes	c__Clostridia	o__Clostridiales	f__	g__	s__
272974	1.15652	-0.229397	0.505038	-0.454218	0.649672	NA	k__Bacteria	p__Actinobacteria	c__Actinobacteria	o__Actinomycetales	f__Microbacteriaceae	NA	NA
137991	1.2219	-0.281999	0.511257	-0.551581	0.581236	NA	k__Bacteria	p__Actinobacteria	c__Actinobacteria	o__Actinomycetales	f__	g__	s__
330345	1.14557	-0.282381	0.500453	-0.564251	0.572583	NA	k__Bacteria	p__Firmicutes	c__Clostridia	o__Clostridiales	f__Ruminococcaceae	g__	s__
539107	1.31954	-0.525985	0.511722	-1.02787	0.30401	NA	k__Bacteria	p__Proteobacteria	c__Gammaproteobacteria	o__Enterobacteriales	f__Enterobacteriaceae	g__Erwinia	NA
306182	1.12275	-0.00169011	0.523746	-0.00322696	0.997425	NA	k__Bacteria	p__Bacteroidetes	c__Bacteroidia	o__Bacteroidales	f__[Paraprevotellaceae]	g__CF231	s__
4340623	1.2801	-0.642197	0.488455	-1.31475	0.188593	NA	k__Bacteria	p__Bacteroidetes	c__Flavobacteriia	o__Flavobacteriales	f__Cryomorphaceae	g__Fluviicola	s__
1145153	1.30113	-0.781633	0.486937	-1.6052	0.108449	NA	k__Bacteria	p__Bacteroidetes	c__Cytophagia	o__Cytophagales	f__Cytophagaceae	g__Hymenobacter	s__
4339351	1.28004	-0.442348	0.484907	-0.912232	0.361647	NA	k__Bacteria	p__Bacteroidetes	c__Sphingobacteriia	o__Sphingobacteriales	f__Sphingobacteriaceae	g__Pedobacter	s__cryoconitis
799034	1.2219	-0.281999	0.511257	-0.551581	0.581236	NA	k__Bacteria	p__Firmicutes	c__Clostridia	o__Clostridiales	f__	g__	s__
628517	1.12493	0.354392	0.534132	0.66349	0.507017	NA	k__Bacteria	p__Lentisphaerae	c__[Lentisphaeria]	o__Victivallales	f__Victivallaceae	g__	s__
4446956	1.12305	-0.00146011	0.523406	-0.00278964	0.997774	NA	k__Bacteria	p__Actinobacteria	c__Actinobacteria	o__Actinomycetales	f__Sanguibacteraceae	g__Sanguibacter	NA
1142756	1.10096	0.014052	0.522811	0.0268777	0.978557	NA	k__Bacteria	p__Actinobacteria	c__Actinobacteria	o__Actinomycetales	f__Nocardioidaceae	g__	s__
364736	1.14526	-0.158397	0.509918	-0.310632	0.75608	NA	k__Bacteria	p__Firmicutes	c__Clostridia	o__Clostridiales	f__	g__	s__
524575	1.10125	0.0139698	0.522824	0.0267198	0.978683	NA	k__Bacteria	p__Firmicutes	c__Clostridia	o__Clostridiales	f__Lachnospiraceae	g__	s__
299770	1.31965	-0.516925	0.500351	-1.03313	0.301545	NA	k__Bacteria	p__Bacteroidetes	c__Bacteroidia	o__Bacteroidales	f__Prevotellaceae	g__Prevotella	s__stercorea
417967	1.12359	-0.00197353	0.523786	-0.00376781	0.996994	NA	k__Bacteria	p__Proteobacteria	c__Alphaproteobacteria	o__Rhizobiales	f__Xanthobacteraceae	g__Labrys	s__
813980	1.27116	0.507565	0.520053	0.975989	0.32907	NA	k__Bacteria	p__Proteobacteria	c__Alphaproteobacteria	o__Rhizobiales	f__Phyllobacteriaceae	g__	s__
112846	1.18885	-0.191888	0.512634	-0.374318	0.708167	NA	k__Bacteria	p__Actinobacteria	c__Actinobacteria	o__Actinomycetales	f__	g__	s__
355912	1.2449	-0.210337	0.491339	-0.428089	0.668586	NA	k__Bacteria	p__Firmicutes	c__Clostridia	o__Clostridiales	f__Ruminococcaceae	g__	s__
831922	1.12456	0.354613	0.533771	0.664353	0.506464	NA	k__Bacteria	p__Firmicutes	c__Clostridia	o__Clostridiales	f__	g__	s__
4355598	1.12192	-0.001406	0.523706	-0.00268472	0.997858	NA	k__Bacteria	p__Firmicutes	c__Clostridia	o__Clostridiales	f__Ruminococcaceae	g__	s__
132814	1.24422	-0.403313	0.49947	-0.807483	0.419388	NA	k__Bacteria	p__Proteobacteria	c__Betaproteobacteria	o__Burkholderiales	f__Comamonadaceae	g__Acidovorax	NA
367304	1.10168	-0.131747	0.509906	-0.258376	0.796117	NA	k__Bacteria	p__Firmicutes	c__Clostridia	o__Clostridiales	f__	g__	s__
4466708	1.1242	-0.00217421	0.523815	-0.00415072	0.996688	NA	k__Bacteria	p__Bacteroidetes	c__Bacteroidia	o__Bacteroidales	f__Bacteroidaceae	g__	s__
289911	1.15669	-0.1002	0.518104	-0.193397	0.846648	NA	k__Bacteria	p__Firmicutes	c__Erysipelotrichi	o__Erysipelotrichales	f__Erysipelotrichaceae	g__Catenibacterium	s__
4453773	1.12237	-0.00156245	0.523728	-0.00298331	0.99762	NA	k__Bacteria	p__Proteobacteria	c__Deltaproteobacteria	o__Desulfovibrionales	f__Desulfovibrionaceae	g__Desulfovibrio	s__
137445	1.23677	-0.722403	0.494457	-1.461	0.144015	NA	k__Bacteria	p__Proteobacteria	c__Betaproteobacteria	o__Burkholderiales	f__Oxalobacteraceae	g__	s__
620677	1.25473	-0.460117	0.497638	-0.924602	0.355173	NA	k__Bacteria	p__Proteobacteria	c__Betaproteobacteria	o__Burkholderiales	f__Oxalobacteraceae	g__	s__
528596	1.15523	-0.0996546	0.518023	-0.192375	0.847449	NA	k__Bacteria	p__Firmicutes	c__Clostridia	o__Clostridiales	f__Lachnospiraceae	g__	s__
398604	1.10168	0.190073	0.527205	0.360529	0.718452	NA	k__Bacteria	p__Proteobacteria	c__Gammaproteobacteria	o__Pseudomonadales	f__Pseudomonadaceae	g__Pseudomonas	s__
417366	1.12378	0.174711	0.527658	0.331106	0.740565	NA	k__Bacteria	p__Proteobacteria	c__Alphaproteobacteria	o__Rhizobiales	f__Methylocystaceae	g__	s__
286579	1.11294	-0.203032	0.505033	-0.402017	0.687672	NA	k__Bacteria	p__Actinobacteria	c__Actinobacteria	o__Actinomycetales	f__Microbacteriaceae	g__Cryocola	s__
1063609	1.18957	-0.191344	0.511817	-0.373853	0.708514	NA	k__Bacteria	p__Actinobacteria	c__Actinobacteria	o__Actinomycetales	f__	g__	s__
352647	1.24718	-0.653686	0.487982	-1.33957	0.180385	NA	k__Bacteria	p__Firmicutes	c__Clostridia	o__Clostridiales	f__Ruminococcaceae	g__	s__
520720	1.28668	-0.447937	0.510209	-0.877949	0.379971	NA	k__Bacteria	p__Firmicutes	c__Clostridia	o__Clostridiales	f__Ruminococcaceae	g__Oscillospira	s__
356245	1.27891	-0.641899	0.488357	-1.3144	0.18871	NA	k__Bacteria	p__Firmicutes	c__Clostridia	o__Clostridiales	f__Ruminococcaceae	g__	s__
520726	1.26891	-0.670993	0.486129	-1.38028	0.167501	NA	k__Bacteria	p__Firmicutes	c__Clostridia	o__Clostridiales	f__Clostridiaceae	g__Clostridium	s__
151647	1.12192	-0.001406	0.523706	-0.00268472	0.997858	NA	k__Bacteria	p__Firmicutes	c__Clostridia	o__Clostridiales	f__	g__	s__
3262332	1.19174	-0.194271	0.514089	-0.377894	0.705509	NA	k__Bacteria	p__Firmicutes	c__Clostridia	o__Clostridiales	f__Lachnospiraceae	g__Coprococcus	s__
292910	1.29095	-0.450316	0.510649	-0.881851	0.377858	NA	k__Bacteria	p__Proteobacteria	c__Alphaproteobacteria	o__RF32	f__	g__	s__
747857	1.288	-0.448672	0.510344	-0.879157	0.379316	NA	k__Bacteria	p__Bacteroidetes	c__Flavobacteriia	o__Flavobacteriales	f__Flavobacteriaceae	g__Flavobacterium	s__
1791553	1.14556	0.00565495	0.512326	0.0110378	0.991193	NA	k__Bacteria	p__Actinobacteria	c__Actinobacteria	o__Actinomycetales	f__Microbacteriaceae	g__Curtobacterium	s__
183873	1.17831	-0.244164	0.506078	-0.482464	0.629476	NA	k__Bacteria	p__Firmicutes	c__Clostridia	o__Clostridiales	f__Lachnospiraceae	g__Dorea	s__
4405800	1.12328	-0.144573	0.509772	-0.283604	0.776714	NA	k__Bacteria	p__Bacteroidetes	c__Sphingobacteriia	o__Sphingobacteriales	f__Sphingobacteriaceae	g__Sphingobacterium	s__
307116	1.1801	-0.0850894	0.506958	-0.167843	0.866707	NA	k__Bacteria	p__Bacteroidetes	c__Bacteroidia	o__Bacteroidales	f__[Paraprevotellaceae]	g__CF231	s__
330333	1.12275	-0.00169011	0.523746	-0.00322696	0.997425	NA	k__Bacteria	p__Firmicutes	c__Clostridia	o__Clostridiales	f__Ruminococcaceae	g__Oscillospira	s__
365194	1.07916	0.0276301	0.522572	0.0528732	0.957833	NA	k__Bacteria	p__Firmicutes	c__Clostridia	o__Clostridiales	f__Lachnospiraceae	g__Blautia	s__
540500	1.07916	0.0276301	0.522572	0.0528732	0.957833	NA	k__Bacteria	p__Firmicutes	c__Clostridia	o__Clostridiales	f__Lachnospiraceae	g__Coprococcus	s__
332423	1.18938	-0.192098	0.512666	-0.374705	0.70788	NA	k__Bacteria	p__Firmicutes	c__Clostridia	o__Clostridiales	f__Ruminococcaceae	g__	s__
4416954	1.27848	-0.565309	0.490398	-1.15275	0.249011	NA	k__Bacteria	p__Firmicutes	c__Clostridia	o__Clostridiales	f__	g__	s__
355685	1.2219	-0.281999	0.511257	-0.551581	0.581236	NA	k__Bacteria	p__Firmicutes	c__Clostridia	o__Clostridiales	f__Ruminococcaceae	g__Faecalibacterium	s__prausnitzii
987696	1.21041	-0.325174	0.501742	-0.648089	0.516927	NA	k__Bacteria	p__Bacteroidetes	c__Sphingobacteriia	o__Sphingobacteriales	f__Sphingobacteriaceae	g__Pedobacter	s__
4301515	1.10138	0.0139362	0.52283	0.0266554	0.978735	NA	k__Bacteria	p__Bacteroidetes	c__Cytophagia	o__Cytophagales	f__Cytophagaceae	g__Hymenobacter	s__
525159	1.21323	-0.170663	0.501923	-0.340018	0.733843	NA	k__Bacteria	p__Firmicutes	c__Erysipelotrichi	o__Erysipelotrichales	f__Erysipelotrichaceae	g__	s__
824878	1.13545	-0.330827	0.49778	-0.664605	0.506303	NA	k__Bacteria	p__Actinobacteria	c__Actinobacteria	o__Actinomycetales	f__	g__	s__
567928	1.12192	-0.001406	0.523706	-0.00268472	0.997858	NA	k__Bacteria	p__Firmicutes	c__Bacilli	o__Lactobacillales	f__	g__	s__
[truncated: 2,369 more rows]
